# Supplementary material for: (4aR*,8aS*)-2,3-Diphenyl-4a,5,6,7,8,8a-hexa­hydro­quinoxaline
Source: Acta Crystallogr Sect E Struct Rep Online. 2012 Jun 27;68(Pt 7):o2212. doi: 10.1107/S1600536812028061 (PMC3394007; doi:10.1107/S1600536812028061)
Supplement: Supplementary file 1 [file e-68-o2212-sup1.cif]

##############################################################################
#                                                                            #
# This CIF contains the data in a paper accepted for publication in          #
# Acta Crystallographica Section E. It conforms to the requirements of       #
# Notes for Authors for Acta Crystallographica Section E, and has been       #
# peer reviewed under the auspices of the IUCr Commission on Journals.       #
#                                                                            #
# Full details of the Crystallographic Information File format               #
# are given in the paper "The Crystallographic Information File (CIF):       #
# a New Standard Archive File for Crystallography" by S. R. Hall, F. H.      #
# Allen and I. D. Brown [Acta Cryst. (1991), A47, 655-685].                  #
#                                                                            #
# The current version of the core CIF dictionary is obtainable from          #
# ftp://ftp.iucr.org/pub/cif_core.dic.                                       #
#                                                                            #
# Software is freely available for graphical display of the structure(s)     #
# in this CIF. For information consult the CIF software page                 #
# http://www.iucr.org/resources/cif/software.                                #
#                                                                            #
# This file may be used for bona fide research purposes within the           #
# scientific community so long as proper attribution is given to the journal # 
# article from which it was obtained.                                        #
#                                                                            #
##############################################################################
data_I
_audit_creation_method     SHELXL-97
_chemical_name_systematic
;
(4a<i>R</i>*,8a<i>S</i>*)-2,3-Diphenyl-4a,5,6,7,8,8a-hexahydroquinoxaline
;
_chemical_name_common     ?
_chemical_formula_moiety     'C20 H20 N2'
_chemical_formula_sum     'C20 H20 N2'
_chemical_formula_iupac     'C20 H20 N2'
_chemical_formula_weight     288.38
_chemical_melting_point     ?
_symmetry_cell_setting     orthorhombic
_symmetry_space_group_name_H-M     'P 21 21 21'
_symmetry_space_group_name_Hall     'P 2ac 2ab'
loop_
    _symmetry_equiv_pos_as_xyz
    'x, y, z'
    '-x+1/2, -y, z+1/2'
    '-x, y+1/2, -z+1/2'
    'x+1/2, -y+1/2, -z'
_cell_length_a     6.35460(10)
_cell_length_b     13.4894(2)
_cell_length_c     19.1921(3)
_cell_angle_alpha     90.00
_cell_angle_beta     90.00
_cell_angle_gamma     90.00
_cell_volume     1645.14(4)
_cell_formula_units_Z     4
_cell_measurement_reflns_used     2779
_cell_measurement_theta_min     3.2735
_cell_measurement_theta_max     72.4209
_cell_measurement_temperature     293(2)
_exptl_crystal_description     block
_exptl_crystal_colour     yellow
_exptl_crystal_size_max     0.20
_exptl_crystal_size_mid     0.20
_exptl_crystal_size_min     0.10
_exptl_crystal_density_diffrn     1.164
_exptl_crystal_density_meas     ?
_exptl_crystal_density_method     'not measured'
_exptl_crystal_F_000     616
_exptl_absorpt_coefficient_mu     0.524
_exptl_absorpt_correction_type     multi-scan
_exptl_absorpt_process_details     '(SADABS; Bruker, 2004)'
_exptl_absorpt_correction_T_min     0.9024
_exptl_absorpt_correction_T_max     0.9494
_exptl_special_details     ?
_diffrn_ambient_temperature     293(2)
_diffrn_radiation_type     CuK\a
_diffrn_radiation_wavelength     1.54178
_diffrn_radiation_source     'fine-focus sealed tube'
_diffrn_radiation_monochromator     graphite
_diffrn_measurement_device_type     'Bruker SMART APEX CCD'
_diffrn_measurement_method     'phi and omega scans'
_diffrn_detector_area_resol_mean     ?
_diffrn_reflns_number     4074
_diffrn_reflns_av_R_equivalents     0.0099
_diffrn_reflns_av_sigmaI/netI     0.0140
_diffrn_reflns_theta_min     5.66
_diffrn_reflns_theta_max     72.56
_diffrn_reflns_theta_full     72.56
_diffrn_measured_fraction_theta_max     0.980
_diffrn_measured_fraction_theta_full     0.980
_diffrn_reflns_limit_h_min     -7
_diffrn_reflns_limit_h_max     5
_diffrn_reflns_limit_k_min     -15
_diffrn_reflns_limit_k_max     16
_diffrn_reflns_limit_l_min     -17
_diffrn_reflns_limit_l_max     23
_diffrn_standards_number     0
_diffrn_standards_interval_count     0
_diffrn_standards_interval_time     0
_diffrn_standards_decay_%     0
_refine_special_details
;
Refinement of <i>F</i>^2^ against ALL reflections. The weighted <i>R</i>-factor
<i>wR</i> and goodness of fit <i>S</i> are based on <i>F</i>^2^, conventional
<i>R</i>-factors <i>R</i> are based on <i>F</i>, with <i>F</i> set to zero for
negative <i>F</i>^2^. The threshold expression of <i>F</i>^2^ >
\s(<i>F</i>^2^) is used only for calculating <i>R</i>-factors(gt) <i>etc</i>.
and is not relevant to the choice of reflections for refinement.
<i>R</i>-factors based on <i>F</i>^2^ are statistically about twice as large
as those based on <i>F</i>, and <i>R</i>- factors based on ALL data will be
even larger.
;
_reflns_number_total     2739
_reflns_number_gt     2703
_reflns_threshold_expression     I>2\s(I)
_refine_ls_structure_factor_coef     Fsqd
_refine_ls_matrix_type     full
_refine_ls_R_factor_all     0.0359
_refine_ls_R_factor_gt     0.0355
_refine_ls_wR_factor_gt     0.0986
_refine_ls_wR_factor_ref     0.0989
_refine_ls_goodness_of_fit_ref     1.053
_refine_ls_restrained_S_all     1.053
_refine_ls_number_reflns     2739
_refine_ls_number_parameters     199
_refine_ls_number_restraints     0
_refine_ls_hydrogen_treatment     constr
_refine_ls_weighting_scheme     calc
_refine_ls_weighting_details
         'calc w=1/[\s^2^(Fo^2^)+(0.0617P)^2^+0.1364P] where P=(Fo^2^+2Fc^2^)/3'
_atom_sites_solution_hydrogens     difmap
_atom_sites_solution_primary     direct
_atom_sites_solution_secondary     difmap
_refine_ls_shift/su_max     0.000
_refine_ls_shift/su_mean     0.000
_refine_diff_density_max     0.143
_refine_diff_density_min     -0.142
_refine_ls_extinction_method     none
_refine_ls_extinction_coef     ?
_refine_ls_abs_structure_details     unk
loop_
    _atom_type_symbol
    _atom_type_description
    _atom_type_scat_dispersion_real
    _atom_type_scat_dispersion_imag
    _atom_type_scat_source
    'C' 'C' 0.0181 0.0091
                         'International Tables Vol C Tables 4.2.6.8 and 6.1.1.4'
    'H' 'H' 0.0000 0.0000
                         'International Tables Vol C Tables 4.2.6.8 and 6.1.1.4'
    'N' 'N' 0.0311 0.0180
                         'International Tables Vol C Tables 4.2.6.8 and 6.1.1.4'
_computing_data_collection     '<i>APEX2</i> (Bruker, 2004)'
_computing_cell_refinement     '<i>SAINT-Plus</i> (Bruker, 2001)'
_computing_data_reduction     '<i>SAINT-Plus</i> (Bruker, 2001)'
_computing_structure_solution     '<i>SHELXS97</i> (Sheldrick, 2008)'
_computing_structure_refinement     '<i>SHELXL97</i> (Sheldrick, 2008)'
_computing_molecular_graphics     '<i>SHELXTL</i> (Sheldrick, 2008)'
_computing_publication_material     '<i>SHELXL97</i> (Sheldrick, 2008)'
loop_
    _atom_site_type_symbol
    _atom_site_label
    _atom_site_fract_x
    _atom_site_fract_y
    _atom_site_fract_z
    _atom_site_U_iso_or_equiv
    _atom_site_adp_type
    _atom_site_calc_flag
    _atom_site_refinement_flags
    _atom_site_occupancy
    _atom_site_symmetry_multiplicity
    _atom_site_disorder_assembly
    _atom_site_disorder_group
    N N1 0.18801(18) 0.39372(8) 0.62663(6) 0.0410(3) Uani d . 1 2 . .
    N N2 -0.0579(2) 0.33893(9) 0.50829(6) 0.0492(3) Uani d . 1 2 . .
    C C1 0.1165(2) 0.29069(10) 0.61739(7) 0.0419(3) Uani d . 1 2 . .
    H H1B 0.2255 0.2542 0.5920 0.050 Uiso calc R 1 1 . .
    C C2 0.0862(3) 0.24167(12) 0.68822(8) 0.0544(4) Uani d . 1 2 . .
    H H2B 0.0632 0.1712 0.6818 0.065 Uiso calc R 1 1 . .
    H H2C 0.2128 0.2501 0.7158 0.065 Uiso calc R 1 1 . .
    C C3 -0.0991(3) 0.28592(15) 0.72680(8) 0.0654(5) Uani d . 1 2 . .
    H H3A -0.0700 0.3549 0.7372 0.079 Uiso calc R 1 1 . .
    H H3B -0.1183 0.2512 0.7706 0.079 Uiso calc R 1 1 . .
    C C4 -0.2993(3) 0.27893(16) 0.68428(11) 0.0674(5) Uani d . 1 2 . .
    H H4A -0.4138 0.3100 0.7096 0.081 Uiso calc R 1 1 . .
    H H4B -0.3353 0.2098 0.6772 0.081 Uiso calc R 1 1 . .
    C C5 -0.2729(2) 0.32958(14) 0.61387(10) 0.0605(4) Uani d . 1 2 . .
    H H5A -0.3992 0.3200 0.5863 0.073 Uiso calc R 1 1 . .
    H H5B -0.2536 0.4002 0.6208 0.073 Uiso calc R 1 1 . .
    C C6 -0.0850(2) 0.28777(10) 0.57496(7) 0.0453(3) Uani d . 1 2 . .
    H H6A -0.1155 0.2181 0.5647 0.054 Uiso calc R 1 1 . .
    C C7 0.1606(2) 0.45124(10) 0.57517(7) 0.0388(3) Uani d . 1 2 . .
    C C8 0.0606(2) 0.41514(9) 0.50853(7) 0.0414(3) Uani d . 1 2 . .
    C C9 0.2231(3) 0.55791(10) 0.58259(7) 0.0442(3) Uani d . 1 2 . .
    C C10 0.4058(3) 0.58177(13) 0.61799(9) 0.0591(4) Uani d . 1 2 . .
    H H10A 0.4885 0.5318 0.6371 0.071 Uiso calc R 1 1 . .
    C C11 0.4658(4) 0.68056(16) 0.62502(11) 0.0769(6) Uani d . 1 2 . .
    H H11A 0.5903 0.6965 0.6479 0.092 Uiso calc R 1 1 . .
    C C12 0.3419(5) 0.75417(13) 0.59834(10) 0.0843(8) Uani d . 1 2 . .
    H H12A 0.3823 0.8201 0.6031 0.101 Uiso calc R 1 1 . .
    C C13 0.1589(5) 0.73123(13) 0.56464(10) 0.0803(7) Uani d . 1 2 . .
    H H13A 0.0740 0.7816 0.5472 0.096 Uiso calc R 1 1 . .
    C C14 0.0993(4) 0.63297(11) 0.55626(9) 0.0614(4) Uani d . 1 2 . .
    H H14A -0.0247 0.6177 0.5328 0.074 Uiso calc R 1 1 . .
    C C15 0.1024(3) 0.46329(10) 0.43996(7) 0.0444(3) Uani d . 1 2 . .
    C C16 0.2983(3) 0.50275(13) 0.42434(8) 0.0535(4) Uani d . 1 2 . .
    H H16A 0.4023 0.5054 0.4584 0.064 Uiso calc R 1 1 . .
    C C17 0.3394(3) 0.53842(14) 0.35770(9) 0.0631(4) Uani d . 1 2 . .
    H H17A 0.4713 0.5644 0.3473 0.076 Uiso calc R 1 1 . .
    C C18 0.1862(4) 0.53548(13) 0.30698(9) 0.0634(5) Uani d . 1 2 . .
    H H18A 0.2147 0.5590 0.2624 0.076 Uiso calc R 1 1 . .
    C C19 -0.0101(3) 0.49741(13) 0.32258(8) 0.0605(4) Uani d . 1 2 . .
    H H19A -0.1142 0.4958 0.2886 0.073 Uiso calc R 1 1 . .
    C C20 -0.0522(3) 0.46158(11) 0.38877(8) 0.0514(4) Uani d . 1 2 . .
    H H20A -0.1848 0.4362 0.3990 0.062 Uiso calc R 1 1 . .
loop_
    _atom_site_aniso_label
    _atom_site_aniso_U_11
    _atom_site_aniso_U_22
    _atom_site_aniso_U_33
    _atom_site_aniso_U_12
    _atom_site_aniso_U_13
    _atom_site_aniso_U_23
    N1 0.0362(5) 0.0423(6) 0.0445(6) -0.0035(5) 0.0028(5) -0.0021(5)
    N2 0.0577(7) 0.0453(6) 0.0446(6) -0.0099(6) -0.0039(6) -0.0055(5)
    C1 0.0413(7) 0.0367(6) 0.0476(7) 0.0000(6) 0.0081(6) -0.0014(6)
    C2 0.0568(9) 0.0541(8) 0.0523(8) -0.0089(7) 0.0006(7) 0.0092(7)
    C3 0.0728(11) 0.0777(11) 0.0458(8) -0.0250(10) 0.0162(8) -0.0067(8)
    C4 0.0529(9) 0.0777(11) 0.0716(10) -0.0188(9) 0.0248(8) -0.0114(10)
    C5 0.0380(7) 0.0664(10) 0.0771(11) -0.0071(7) 0.0026(7) -0.0018(9)
    C6 0.0510(7) 0.0387(6) 0.0462(7) -0.0117(6) 0.0013(6) -0.0057(6)
    C7 0.0368(6) 0.0378(6) 0.0419(6) -0.0007(5) 0.0043(5) -0.0047(5)
    C8 0.0455(7) 0.0360(6) 0.0427(6) 0.0001(6) 0.0007(6) -0.0060(5)
    C9 0.0560(8) 0.0390(7) 0.0376(6) -0.0067(6) 0.0075(6) -0.0065(5)
    C10 0.0606(9) 0.0534(8) 0.0632(9) -0.0126(8) 0.0026(8) -0.0113(7)
    C11 0.0866(13) 0.0702(12) 0.0738(12) -0.0356(11) 0.0105(11) -0.0232(10)
    C12 0.148(2) 0.0435(9) 0.0617(10) -0.0306(12) 0.0243(14) -0.0141(8)
    C13 0.142(2) 0.0406(8) 0.0581(9) 0.0044(11) 0.0039(13) -0.0052(7)
    C14 0.0894(12) 0.0426(7) 0.0522(8) 0.0040(8) -0.0030(9) -0.0040(6)
    C15 0.0567(8) 0.0340(6) 0.0425(7) 0.0010(6) 0.0005(6) -0.0050(5)
    C16 0.0607(9) 0.0529(8) 0.0469(7) -0.0056(8) 0.0019(7) -0.0016(7)
    C17 0.0737(11) 0.0616(9) 0.0539(8) -0.0074(9) 0.0126(8) 0.0062(7)
    C18 0.0919(13) 0.0539(8) 0.0443(8) 0.0018(9) 0.0072(8) 0.0071(7)
    C19 0.0833(12) 0.0513(8) 0.0469(8) 0.0057(9) -0.0121(8) 0.0012(7)
    C20 0.0616(9) 0.0428(7) 0.0496(8) -0.0009(7) -0.0029(7) -0.0028(6)
_geom_special_details
;
All e.s.d.'s (except the e.s.d. in the dihedral angle between two l.s. planes)
are estimated using the full covariance matrix. The cell e.s.d.'s are taken
into account individually in the estimation of e.s.d.'s in distances, angles
and torsion angles; correlations between e.s.d.'s in cell parameters are only
used when they are defined by crystal symmetry. An approximate (isotropic)
treatment of cell e.s.d.'s is used for estimating e.s.d.'s involving l.s.
planes.
;
loop_
    _geom_bond_atom_site_label_1
    _geom_bond_atom_site_label_2
    _geom_bond_site_symmetry_2
    _geom_bond_distance
    _geom_bond_publ_flag
    N1 C7 . 1.2680(18) ?
    N1 C1 . 1.4728(17) ?
    N2 C8 . 1.2745(19) ?
    N2 C6 . 1.4638(19) ?
    C1 C6 . 1.518(2) ?
    C1 C2 . 1.524(2) ?
    C1 H1B . 0.9800 ?
    C2 C3 . 1.513(2) ?
    C2 H2B . 0.9700 ?
    C2 H2C . 0.9700 ?
    C3 C4 . 1.515(3) ?
    C3 H3A . 0.9700 ?
    C3 H3B . 0.9700 ?
    C4 C5 . 1.523(3) ?
    C4 H4A . 0.9700 ?
    C4 H4B . 0.9700 ?
    C5 C6 . 1.517(2) ?
    C5 H5A . 0.9700 ?
    C5 H5B . 0.9700 ?
    C6 H6A . 0.9800 ?
    C7 C9 . 1.4996(18) ?
    C7 C8 . 1.5087(18) ?
    C8 C15 . 1.4914(19) ?
    C9 C14 . 1.378(2) ?
    C9 C10 . 1.383(2) ?
    C10 C11 . 1.393(3) ?
    C10 H10A . 0.9300 ?
    C11 C12 . 1.367(4) ?
    C11 H11A . 0.9300 ?
    C12 C13 . 1.366(4) ?
    C12 H12A . 0.9300 ?
    C13 C14 . 1.388(3) ?
    C13 H13A . 0.9300 ?
    C14 H14A . 0.9300 ?
    C15 C16 . 1.387(2) ?
    C15 C20 . 1.390(2) ?
    C16 C17 . 1.391(2) ?
    C16 H16A . 0.9300 ?
    C17 C18 . 1.377(3) ?
    C17 H17A . 0.9300 ?
    C18 C19 . 1.381(3) ?
    C18 H18A . 0.9300 ?
    C19 C20 . 1.385(2) ?
    C19 H19A . 0.9300 ?
    C20 H20A . 0.9300 ?
loop_
    _geom_angle_atom_site_label_1
    _geom_angle_atom_site_label_2
    _geom_angle_atom_site_label_3
    _geom_angle_site_symmetry_1
    _geom_angle_site_symmetry_3
    _geom_angle
    _geom_angle_publ_flag
    C7 N1 C1 . . 116.18(11) ?
    C8 N2 C6 . . 116.52(12) ?
    N1 C1 C6 . . 110.45(11) ?
    N1 C1 C2 . . 109.94(12) ?
    C6 C1 C2 . . 111.15(12) ?
    N1 C1 H1B . . 108.4 ?
    C6 C1 H1B . . 108.4 ?
    C2 C1 H1B . . 108.4 ?
    C3 C2 C1 . . 111.32(14) ?
    C3 C2 H2B . . 109.4 ?
    C1 C2 H2B . . 109.4 ?
    C3 C2 H2C . . 109.4 ?
    C1 C2 H2C . . 109.4 ?
    H2B C2 H2C . . 108.0 ?
    C2 C3 C4 . . 111.43(13) ?
    C2 C3 H3A . . 109.3 ?
    C4 C3 H3A . . 109.3 ?
    C2 C3 H3B . . 109.3 ?
    C4 C3 H3B . . 109.3 ?
    H3A C3 H3B . . 108.0 ?
    C3 C4 C5 . . 110.93(13) ?
    C3 C4 H4A . . 109.5 ?
    C5 C4 H4A . . 109.5 ?
    C3 C4 H4B . . 109.5 ?
    C5 C4 H4B . . 109.5 ?
    H4A C4 H4B . . 108.0 ?
    C6 C5 C4 . . 110.90(15) ?
    C6 C5 H5A . . 109.5 ?
    C4 C5 H5A . . 109.5 ?
    C6 C5 H5B . . 109.5 ?
    C4 C5 H5B . . 109.5 ?
    H5A C5 H5B . . 108.0 ?
    N2 C6 C5 . . 110.33(13) ?
    N2 C6 C1 . . 110.95(11) ?
    C5 C6 C1 . . 112.96(12) ?
    N2 C6 H6A . . 107.4 ?
    C5 C6 H6A . . 107.4 ?
    C1 C6 H6A . . 107.4 ?
    N1 C7 C9 . . 118.48(12) ?
    N1 C7 C8 . . 121.37(12) ?
    C9 C7 C8 . . 120.12(12) ?
    N2 C8 C15 . . 116.95(12) ?
    N2 C8 C7 . . 120.82(12) ?
    C15 C8 C7 . . 122.18(11) ?
    C14 C9 C10 . . 119.24(15) ?
    C14 C9 C7 . . 121.25(14) ?
    C10 C9 C7 . . 119.49(14) ?
    C9 C10 C11 . . 120.01(19) ?
    C9 C10 H10A . . 120.0 ?
    C11 C10 H10A . . 120.0 ?
    C12 C11 C10 . . 120.1(2) ?
    C12 C11 H11A . . 120.0 ?
    C10 C11 H11A . . 120.0 ?
    C13 C12 C11 . . 120.20(17) ?
    C13 C12 H12A . . 119.9 ?
    C11 C12 H12A . . 119.9 ?
    C12 C13 C14 . . 120.2(2) ?
    C12 C13 H13A . . 119.9 ?
    C14 C13 H13A . . 119.9 ?
    C9 C14 C13 . . 120.2(2) ?
    C9 C14 H14A . . 119.9 ?
    C13 C14 H14A . . 119.9 ?
    C16 C15 C20 . . 119.22(14) ?
    C16 C15 C8 . . 121.16(14) ?
    C20 C15 C8 . . 119.41(14) ?
    C15 C16 C17 . . 119.99(16) ?
    C15 C16 H16A . . 120.0 ?
    C17 C16 H16A . . 120.0 ?
    C18 C17 C16 . . 120.46(18) ?
    C18 C17 H17A . . 119.8 ?
    C16 C17 H17A . . 119.8 ?
    C17 C18 C19 . . 119.72(15) ?
    C17 C18 H18A . . 120.1 ?
    C19 C18 H18A . . 120.1 ?
    C18 C19 C20 . . 120.20(17) ?
    C18 C19 H19A . . 119.9 ?
    C20 C19 H19A . . 119.9 ?
    C19 C20 C15 . . 120.39(17) ?
    C19 C20 H20A . . 119.8 ?
    C15 C20 H20A . . 119.8 ?
_iucr_refine_instructions_details
;
TITL xl in P2(1)2(1)2(1)
CELL 1.54178   6.3546  13.4894  19.1921  90.000  90.000  90.000
ZERR    4.00   0.0001   0.0002   0.0003   0.000   0.000   0.000
LATT -1
SYMM 0.5-X, -Y, 0.5+Z
SYMM -X, 0.5+Y, 0.5-Z
SYMM 0.5+X, 0.5-Y, -Z
SFAC C H N
UNIT 80 80 8
ACTA
L.S. 4
BOND
FMAP 2
PLAN 20
bond $h
omit 0   9   9
omit 0   8  12
omit 7   6   1
SIZE 0.2 0.2 0.1
WGHT    0.061700    0.136400
FVAR       0.46199
N1    3    0.188006    0.393716    0.626629    11.00000    0.03615    0.04228 =
         0.04445   -0.00209    0.00277   -0.00349
N2    3   -0.057917    0.338926    0.508293    11.00000    0.05773    0.04531 =
         0.04462   -0.00546   -0.00392   -0.00992
C1    1    0.116492    0.290695    0.617393    11.00000    0.04128    0.03671 =
         0.04756   -0.00141    0.00808   -0.00003
AFIX  13
H1B   2    0.225490    0.254207    0.591952    11.00000   -1.20000
AFIX   0
C2    1    0.086190    0.241669    0.688223    11.00000    0.05681    0.05414 =
         0.05226    0.00918    0.00064   -0.00893
AFIX  23
H2B   2    0.063222    0.171164    0.681826    11.00000   -1.20000
H2C   2    0.212788    0.250101    0.715833    11.00000   -1.20000
AFIX   0
C3    1   -0.099066    0.285921    0.726805    11.00000    0.07283    0.07768 =
         0.04576   -0.00674    0.01615   -0.02499
AFIX  23
H3A   2   -0.069956    0.354931    0.737239    11.00000   -1.20000
H3B   2   -0.118252    0.251184    0.770600    11.00000   -1.20000
AFIX   0
C4    1   -0.299346    0.278930    0.684279    11.00000    0.05294    0.07769 =
         0.07162   -0.01141    0.02478   -0.01880
AFIX  23
H4A   2   -0.413782    0.310029    0.709596    11.00000   -1.20000
H4B   2   -0.335261    0.209770    0.677197    11.00000   -1.20000
AFIX   0
C5    1   -0.272897    0.329582    0.613872    11.00000    0.03799    0.06644 =
         0.07709   -0.00176    0.00262   -0.00712
AFIX  23
H5A   2   -0.399189    0.320027    0.586289    11.00000   -1.20000
H5B   2   -0.253607    0.400232    0.620791    11.00000   -1.20000
AFIX   0
C6    1   -0.084982    0.287772    0.574959    11.00000    0.05101    0.03865 =
         0.04622   -0.00572    0.00133   -0.01166
AFIX  13
H6A   2   -0.115514    0.218075    0.564692    11.00000   -1.20000
AFIX   0
C7    1    0.160601    0.451235    0.575167    11.00000    0.03684    0.03778 =
         0.04189   -0.00470    0.00427   -0.00075
C8    1    0.060631    0.415139    0.508534    11.00000    0.04546    0.03596 =
         0.04266   -0.00596    0.00065    0.00006
C9    1    0.223100    0.557915    0.582594    11.00000    0.05601    0.03898 =
         0.03765   -0.00655    0.00747   -0.00672
C10   1    0.405773    0.581774    0.617993    11.00000    0.06057    0.05335 =
         0.06324   -0.01133    0.00258   -0.01260
AFIX  43
H10A  2    0.488542    0.531842    0.637107    11.00000   -1.20000
AFIX   0
C11   1    0.465797    0.680564    0.625020    11.00000    0.08658    0.07025 =
         0.07377   -0.02319    0.01047   -0.03558
AFIX  43
H11A  2    0.590321    0.696463    0.647895    11.00000   -1.20000
AFIX   0
C12   1    0.341923    0.754170    0.598339    11.00000    0.14783    0.04346 =
         0.06168   -0.01407    0.02428   -0.03064
AFIX  43
H12A  2    0.382326    0.820081    0.603139    11.00000   -1.20000
AFIX   0
C13   1    0.158926    0.731228    0.564638    11.00000    0.14225    0.04059 =
         0.05809   -0.00519    0.00391    0.00439
AFIX  43
H13A  2    0.074017    0.781637    0.547248    11.00000   -1.20000
AFIX   0
C14   1    0.099250    0.632971    0.556256    11.00000    0.08937    0.04263 =
         0.05217   -0.00403   -0.00304    0.00395
AFIX  43
H14A  2   -0.024659    0.617730    0.532800    11.00000   -1.20000
AFIX   0
C15   1    0.102353    0.463289    0.439961    11.00000    0.05667    0.03398 =
         0.04245   -0.00500    0.00055    0.00100
C16   1    0.298335    0.502749    0.424336    11.00000    0.06070    0.05286 =
         0.04685   -0.00156    0.00193   -0.00564
AFIX  43
H16A  2    0.402258    0.505360    0.458406    11.00000   -1.20000
AFIX   0
C17   1    0.339411    0.538417    0.357698    11.00000    0.07371    0.06162 =
         0.05390    0.00621    0.01256   -0.00738
AFIX  43
H17A  2    0.471269    0.564430    0.347318    11.00000   -1.20000
AFIX   0
C18   1    0.186155    0.535475    0.306981    11.00000    0.09191    0.05388 =
         0.04428    0.00708    0.00720    0.00175
AFIX  43
H18A  2    0.214675    0.559013    0.262425    11.00000   -1.20000
AFIX   0
C19   1   -0.010083    0.497415    0.322584    11.00000    0.08331    0.05129 =
         0.04686    0.00125   -0.01208    0.00568
AFIX  43
H19A  2   -0.114212    0.495847    0.288551    11.00000   -1.20000
AFIX   0
C20   1   -0.052232    0.461576    0.388768    11.00000    0.06165    0.04280 =
         0.04963   -0.00284   -0.00286   -0.00087
AFIX  43
H20A  2   -0.184771    0.436220    0.398999    11.00000   -1.20000
HKLF 4
REM  xl in P2(1)2(1)2(1)
REM R1 =  0.0355 for   2700 Fo > 4sig(Fo)  and  0.0359 for all   2739 data
REM    199 parameters refined using      0 restraints
END
WGHT      0.0618      0.1364
REM Highest difference peak  0.143,  deepest hole -0.142,  1-sigma level  0.024
Q1    1   0.1118  0.4407  0.5415  11.00000  0.05    0.14
Q2    1   0.0074  0.2950  0.6000  11.00000  0.05    0.14
Q3    1  -0.1556  0.3147  0.6019  11.00000  0.05    0.14
Q4    1   0.1727  0.5066  0.4413  11.00000  0.05    0.13
Q5    1   0.2715  0.5672  0.6183  11.00000  0.05    0.13
Q6    1  -0.0763  0.4043  0.5204  11.00000  0.05    0.13
Q7    1   0.0668  0.4564  0.4756  11.00000  0.05    0.12
Q8    1   0.0034  0.4884  0.4224  11.00000  0.05    0.12
Q9    1   0.1836  0.5075  0.5799  11.00000  0.05    0.12
Q10   1   0.0620  0.4357  0.4071  11.00000  0.05    0.11
Q11   1   0.1107  0.2622  0.6539  11.00000  0.05    0.10
Q12   1  -0.0139  0.2673  0.7043  11.00000  0.05    0.10
Q13   1   0.0347  0.2789  0.7169  11.00000  0.05    0.10
Q14   1   0.1526  0.4259  0.6655  11.00000  0.05    0.10
Q15   1   0.0766  0.3587  0.5118  11.00000  0.05    0.09
Q16   1   0.2801  0.4047  0.6590  11.00000  0.05    0.09
Q17   1   0.3616  0.5614  0.5811  11.00000  0.05    0.09
Q18   1   0.0510  0.5440  0.3211  11.00000  0.05    0.09
Q19   1   0.0835  0.4390  0.6151  11.00000  0.05    0.09
Q20   1   0.2708  0.5406  0.3989  11.00000  0.05    0.08
;
data_global
_journal_date_recd_electronic     2012-06-15
_journal_date_accepted     2012-06-20
_journal_name_full     'Acta Crystallographica, Section E'
_journal_year     2012
_journal_volume     68
_journal_issue      7
_journal_page_first     o2212
_journal_page_last     o2212
_journal_paper_category     QO
_journal_paper_doi     10.1107/S1600536812028061
_journal_coeditor_code     HB6855
_publ_contact_author_name     'Liyan Fan'
_publ_contact_author_address
;
Department of Chemistry
Tongji University
Shanghai 200092
People's Republic of China
;
_publ_contact_author_email     fanly@tongji.edu.cn
_publ_contact_author_fax     ?
_publ_contact_author_phone     '13916313165'
_publ_section_title
;
(4a<i>R</i>*,8a<i>S</i>*)-2,3-Diphenyl-4a,5,6,7,8,8a-hexahydroquinoxaline
;
loop_
    _publ_author_name
    _publ_author_address
    'Chen, W.'
;
Department of Chemistry
Tongji University
Shanghai 200092
People's Republic of China
;
    'Tang, K.-S.'
;
Department of Chemistry
Tongji University
Shanghai 200092
People's Republic of China
;
    'Fan, L.-Y.'
;
Department of Chemistry
Tongji University
Shanghai 200092
People's Republic of China
;
