# Supplementary material for: (4aR*,8aS*)-2,3-Diphenyl-4a,5,6,7,8,8a-hexa­hydro­quinoxaline
Source: Acta Crystallogr Sect E Struct Rep Online. 2012 Jun 27;68(Pt 7):o2212. doi: 10.1107/S1600536812028061 (PMC3394007; doi:10.1107/S1600536812028061)
Supplement: Supplementary file 2 [file e-68-o2212-Isup2.hkl]

# 
# h,k,l, Fc-squared, Fo-squared, sigma(Fo-squared) and status flag 
# 
data_I
_shelx_title ' xl in P2(1)2(1)2(1)' 
_shelx_refln_list_code          4 
_shelx_F_calc_maximum       69.77 
_exptl_crystal_F_000       616.00 
_reflns_d_resolution_high  0.8080 
 
loop_ 
 _symmetry_equiv_pos_as_xyz 
 'x, y, z' 
 '-x+1/2, -y, z+1/2' 
 '-x, y+1/2, -z+1/2' 
 'x+1/2, -y+1/2, -z' 
 
_cell_length_a     6.3546 
_cell_length_b    13.4894 
_cell_length_c    19.1921 
_cell_angle_alpha  90.000 
_cell_angle_beta   90.000 
_cell_angle_gamma  90.000 
 
_shelx_F_squared_multiplier     1.000 
 
loop_ 
 _refln_index_h 
 _refln_index_k 
 _refln_index_l 
 _refln_F_squared_calc 
 _refln_F_squared_meas 
 _refln_F_squared_sigma 
 _refln_observed_status 
   2   0   0        5.77        5.36      0.45 o 
   4   0   0      357.13      338.24      4.54 o 
   6   0   0       77.15       73.00      1.87 o 
   2   1   0      640.30      619.78      2.85 o 
   3   1   0        0.26        0.74      0.59 o 
   4   1   0      342.57      312.58      3.16 o 
   5   1   0      149.82      143.61      3.51 o 
   6   1   0       12.68       10.58      0.53 o 
   7   1   0        4.71        4.26      0.42 o 
   0   2   0      146.09      117.65      1.36 o 
   2   2   0      112.72      123.81      0.94 o 
   3   2   0       15.74       12.25      0.51 o 
   4   2   0      166.11      180.01      3.56 o 
   5   2   0       62.77       61.85      2.39 o 
   6   2   0      113.73      108.73      1.61 o 
   7   2   0        0.19        0.19      0.23 o 
   2   3   0      455.45      466.77      2.04 o 
   3   3   0       42.20       54.57      1.11 o 
   4   3   0       18.32       18.98      1.22 o 
   5   3   0        5.61        4.14      0.34 o 
   6   3   0        6.34        5.62      0.41 o 
   7   3   0        1.07        1.45      0.20 o 
   1   4   0      402.39      416.44      2.38 o 
   2   4   0       92.37       89.42      1.07 o 
   3   4   0      380.78      370.10      4.64 o 
   4   4   0       87.42       73.98      2.39 o 
   5   4   0       25.34       23.83      0.67 o 
   6   4   0        0.00        0.37      0.28 o 
   7   4   0        1.05        1.57      0.20 o 
   1   5   0      689.04      687.65      3.28 o 
   2   5   0     1176.13     1275.45     11.55 o 
   3   5   0      249.37      245.70      3.89 o 
   4   5   0       79.67       83.91      2.62 o 
   5   5   0      105.59      102.08      1.76 o 
   6   5   0       53.86       59.46      1.59 o 
   7   5   0        2.18        2.31      0.54 o 
   0   6   0      229.88      274.80      3.33 o 
   1   6   0     2330.65     2540.10     10.07 o 
   2   6   0      279.90      319.00      2.85 o 
   3   6   0       33.63       34.67      1.55 o 
   4   6   0      172.25      177.81      3.89 o 
   5   6   0      378.52      359.44      2.87 o 
   6   6   0        7.49       10.12      0.70 o 
   7   6   0        9.43       11.71      0.56 o 
   1   7   0       55.26       72.03      1.78 o 
   2   7   0       43.82       51.95      3.16 o 
   3   7   0       40.47       43.34      1.73 o 
   4   7   0        9.15       10.79      0.58 o 
   5   7   0        5.12        6.16      0.41 o 
   6   7   0       49.45       48.96      1.36 o 
   7   7   0        0.31        0.19      0.19 o 
   0   8   0       19.19       24.46      1.27 o 
   1   8   0        3.91        3.85      0.54 o 
   2   8   0        4.52        4.54      0.66 o 
   3   8   0       24.80       31.20      1.50 o 
   4   8   0        0.34        0.47      0.28 o 
   5   8   0       26.34       25.45      0.78 o 
   6   8   0        6.61        8.15      0.56 o 
   1   9   0        0.00        0.23      0.37 o 
   2   9   0       56.16       45.64      2.01 o 
   3   9   0        1.18        1.55      0.33 o 
   4   9   0       78.50       71.78      1.87 o 
   5   9   0        1.61        1.14      0.21 o 
   6   9   0       19.46       21.22      0.75 o 
   0  10   0      100.40       94.13      2.76 o 
   1  10   0       29.53       25.49      1.55 o 
   2  10   0       25.20       22.72      0.98 o 
   3  10   0       11.37       11.06      0.75 o 
   4  10   0        0.06        1.97      0.37 o 
   5  10   0        1.29        1.52      0.23 o 
   6  10   0        0.22        0.70      0.19 o 
   1  11   0       44.05       48.46      1.04 o 
   2  11   0        1.12        3.67      1.36 o 
   3  11   0       29.42       21.37      1.03 o 
   4  11   0       38.59       39.08      1.31 o 
   5  11   0       56.94       48.76      1.31 o 
   0  12   0       19.80       18.55      0.94 o 
   1  12   0       51.23       45.14      1.03 o 
   2  12   0       28.32       23.61      0.74 o 
   3  12   0       51.30       48.17      1.50 o 
   4  12   0      120.89      113.81      2.11 o 
   5  12   0       13.62       14.20      0.56 o 
   1  13   0       63.81       57.29      1.14 o 
   2  13   0       88.39       81.97      1.31 o 
   4  13   0        7.68        6.98      0.52 o 
   0  14   0        9.77        9.65      0.66 o 
   1  14   0        6.68        7.32      0.45 o 
   2  14   0       13.44       13.43      0.51 o 
   3  14   0       54.12       60.91      1.45 o 
   4  14   0        1.54        1.73      0.23 o 
   1  15   0        0.92        1.41      0.28 o 
   2  15   0       21.01       19.63      0.80 o 
   3  15   0        0.08        0.52      0.19 o 
   0  16   0       25.94       21.83      0.66 o 
   1  16   0        1.43        1.64      0.23 o 
   2  16   0       10.60        9.18      0.42 o 
   1   0   1       13.12       15.21      2.58 o 
   2   0   1      639.88      644.53      2.26 o 
   3   0   1      676.13      701.27      3.86 o 
   4   0   1      531.21      506.94      3.96 o 
   5   0   1      109.98      109.97      2.95 o 
   6   0   1        2.60        2.99      1.34 o 
   7   0   1        0.47        0.80      0.28 o 
  -7   1   1        5.24        5.44      0.47 o 
  -6   1   1       68.85       67.96      1.62 o 
  -4   1   1      176.45      179.03      3.16 o 
  -3   1   1       17.22       25.24      0.74 o 
  -2   1   1      426.42      416.30      2.58 o 
   2   1   1      424.67      434.73      2.09 o 
   3   1   1       17.35       24.60      0.73 o 
   4   1   1      176.66      189.55      2.43 o 
   5   1   1       37.72       34.25      1.73 o 
   6   1   1       68.66       66.68      1.26 o 
   7   1   1        5.24        5.72      0.52 o 
  -7   2   1       10.47       10.50      0.61 o 
  -6   2   1       14.11       13.11      0.58 o 
  -5   2   1      430.43      387.20      4.12 o 
  -4   2   1       58.58       57.63      2.01 o 
  -3   2   1      351.23      407.40      2.90 o 
  -2   2   1     1253.87     1290.18      8.50 o 
   0   2   1     1230.56     1176.87      5.15 o 
   2   2   1     1257.37     1264.39      5.11 o 
   3   2   1      352.63      402.19      2.90 o 
   4   2   1       58.59       59.18      2.06 o 
   5   2   1      429.66      391.37      5.90 o 
   6   2   1       13.98       12.64      0.48 o 
   7   2   1       10.48       10.64      0.66 o 
  -7   3   1       49.31       50.05      0.86 o 
  -6   3   1       44.55       40.65      0.79 o 
  -5   3   1       56.03       57.62      1.12 o 
  -4   3   1      135.85      120.55      3.00 o 
  -3   3   1      130.28      146.61      2.81 o 
  -2   3   1       38.00       40.90      4.08 o 
  -1   3   1     2161.59     2176.49      7.26 o 
   0   3   1      116.33      159.58     26.33 o 
   1   3   1     2157.49     2157.06      7.26 o 
   2   3   1       38.00       42.41      0.62 o 
   3   3   1      130.73      145.42      1.82 o 
   4   3   1      135.76      121.82      3.05 o 
   5   3   1       56.04       57.68      1.03 o 
   6   3   1       44.46       40.25      1.36 o 
   7   3   1       49.50       50.72      0.86 o 
  -7   4   1        8.63        7.45      0.52 o 
  -6   4   1      128.54      120.93      2.30 o 
  -5   4   1      140.08      129.61      1.70 o 
  -4   4   1       26.15       26.28      1.45 o 
  -3   4   1      318.92      383.26      4.69 o 
  -2   4   1      123.30      115.04      1.52 o 
  -1   4   1      271.71      287.83      2.17 o 
   0   4   1      521.33      514.05      4.24 o 
   1   4   1      271.50      281.25      1.47 o 
   2   4   1      123.36      118.55      1.24 o 
   3   4   1      317.54      384.41      4.92 o 
   4   4   1       25.90       24.18      1.41 o 
   5   4   1      139.94      133.06      1.56 o 
   6   4   1      128.60      120.37      2.34 o 
   7   4   1        8.57        7.99      0.36 o 
  -7   5   1       16.30       15.98      0.70 o 
  -6   5   1        0.25        0.14      0.23 o 
  -5   5   1      170.74      154.80      2.58 o 
  -4   5   1      118.99      112.87      3.09 o 
  -3   5   1       69.86       75.76      2.16 o 
  -2   5   1      686.26      740.11      4.10 o 
  -1   5   1      203.08      205.17      2.02 o 
   0   5   1       10.50        8.46      0.34 o 
   1   5   1      204.32      206.50      1.50 o 
   2   5   1      684.21      761.90      3.42 o 
   3   5   1       69.95       76.17      1.21 o 
   4   5   1      118.61      113.34      3.05 o 
   5   5   1      170.72      154.25      2.18 o 
   6   5   1        0.26        0.47      0.33 o 
   7   5   1       16.33       16.87      0.66 o 
  -7   6   1       12.21       12.84      0.61 o 
  -6   6   1       62.82       62.22      1.55 o 
  -5   6   1       83.63       79.51      1.33 o 
  -4   6   1       97.41       98.16      2.90 o 
  -3   6   1      133.99      161.60      3.28 o 
  -2   6   1      427.60      437.69      3.37 o 
  -1   6   1      751.58      803.25      7.87 o 
   0   6   1      475.50      500.37      4.38 o 
   1   6   1      753.13      806.60      4.78 o 
   2   6   1      426.30      436.22      3.90 o 
   3   6   1      133.64      158.78      2.29 o 
   4   6   1       97.15      100.50      2.95 o 
   5   6   1       83.29       78.40      1.20 o 
   6   6   1       63.03       62.88      1.64 o 
  -7   7   1        3.91        4.08      0.33 o 
  -6   7   1        6.38        5.72      0.47 o 
  -5   7   1       31.41       32.17      0.86 o 
  -4   7   1      192.78      182.87      2.76 o 
  -3   7   1      192.80      192.29      3.70 o 
  -2   7   1      106.80      128.52      2.23 o 
  -1   7   1       54.07       62.07      1.27 o 
   0   7   1      453.96      485.06      9.14 o 
   1   7   1       53.97       59.47      1.38 o 
   2   7   1      106.53      128.61      1.91 o 
   3   7   1      192.67      183.56      2.57 o 
   4   7   1      192.48      177.76      2.65 o 
   5   7   1       31.49       31.19      0.88 o 
   6   7   1        6.35        5.90      0.52 o 
   7   7   1        3.92        4.17      0.33 o 
  -6   8   1        2.90        2.62      0.33 o 
  -5   8   1       51.62       47.98      1.04 o 
  -4   8   1       88.34       88.98      2.01 o 
  -1   8   1      126.93      123.54      1.93 o 
   0   8   1      123.92      144.56      6.14 o 
   1   8   1      126.48      124.16      2.90 o 
   2   8   1       73.61       74.17      2.39 o 
   3   8   1        1.40        2.44      0.47 o 
   4   8   1       88.45       86.34      1.62 o 
   5   8   1       51.80       49.57      1.55 o 
   6   8   1        2.88        2.34      0.33 o 
  -6   9   1        4.25        5.62      0.42 o 
  -5   9   1        6.32        5.52      0.38 o 
  -4   9   1       37.55       34.20      1.27 o 
  -3   9   1       24.93       23.66      1.03 o 
  -1   9   1       90.98       99.62      1.88 o 
   0   9   1      124.93      124.20      2.79 o 
   1   9   1       90.65       93.00      2.72 o 
   2   9   1       48.00       47.37      2.06 o 
   3   9   1       24.53       22.30      0.98 o 
   4   9   1       37.42       34.58      1.31 o 
   5   9   1        6.41        5.81      0.56 o 
   6   9   1        4.26        5.90      0.42 o 
  -5  10   1        0.09        0.33      0.17 o 
  -4  10   1       15.19       12.70      0.80 o 
  -3  10   1       54.65       50.60      1.55 o 
  -2  10   1       31.15       34.67      1.22 o 
   0  10   1      123.75      130.22      2.29 o 
   1  10   1        1.37        1.45      0.47 o 
   2  10   1       31.46       33.00      1.01 o 
   3  10   1       54.36       50.13      1.55 o 
   4  10   1       15.20       13.21      0.84 o 
   5  10   1        0.08        0.38      0.18 o 
   6  10   1        3.32        2.95      0.28 o 
  -5  11   1        4.11        3.64      0.28 o 
  -4  11   1       21.39       19.77      0.94 o 
  -3  11   1      106.36       98.95      2.16 o 
  -2  11   1       19.56       20.52      0.98 o 
  -1  11   1      223.22      207.39      2.12 o 
   0  11   1       95.17       80.10      1.19 o 
   1  11   1      224.06      210.44      2.69 o 
   2  11   1       19.40       19.31      0.55 o 
   3  11   1      106.60       98.86      2.16 o 
   4  11   1       21.48       19.26      0.94 o 
   5  11   1        4.11        3.78      0.28 o 
  -5  12   1        3.27        3.28      0.28 o 
  -4  12   1       17.39       15.41      0.80 o 
  -3  12   1        7.39        5.53      0.56 o 
  -2  12   1      120.16      116.43      2.34 o 
  -1  12   1      100.55       91.72      1.46 o 
   0  12   1       12.85       11.11      0.53 o 
   1  12   1      100.25       92.23      1.46 o 
   2  12   1      120.20      120.97      1.66 o 
   3  12   1        7.39        6.47      0.61 o 
   4  12   1       17.38       15.65      0.80 o 
   5  12   1        3.28        3.65      0.33 o 
  -4  13   1       39.75       45.17      1.17 o 
  -3  13   1       30.84       27.64      1.08 o 
  -2  13   1        4.69        4.69      0.52 o 
  -1  13   1        6.82        7.90      0.45 o 
   0  13   1        1.42        1.78      0.37 o 
   1  13   1        6.91        8.13      0.46 o 
   2  13   1        4.72        4.50      0.35 o 
   3  13   1       30.93       29.89      1.12 o 
   4  13   1       39.90       44.51      1.17 o 
  -4  14   1       17.78       20.01      0.66 o 
  -3  14   1        2.39        2.86      0.37 o 
  -2  14   1        7.39        7.59      0.56 o 
  -1  14   1       15.91       16.26      0.84 o 
   0  14   1        1.94        1.12      0.28 o 
   1  14   1       15.83       15.85      0.68 o 
   2  14   1        7.34        7.97      0.41 o 
   3  14   1        2.45        3.09      0.37 o 
   4  14   1       17.67       20.05      0.66 o 
  -3  15   1        3.83        5.25      0.37 o 
  -2  15   1       10.23       11.62      0.61 o 
  -1  15   1       13.13       13.35      0.70 o 
   0  15   1       24.37       26.66      0.66 o 
   1  15   1       13.19       13.14      0.56 o 
   3  15   1        3.82        4.87      0.37 o 
  -2  16   1       11.89       11.67      0.52 o 
  -1  16   1        1.84        2.39      0.28 o 
   0  16   1        0.09        0.37      0.19 o 
   2  16   1       11.82       11.99      0.52 o 
   1   0   2     1076.86     1006.09      5.11 o 
   2   0   2      193.52      191.14      2.19 o 
   3   0   2     1067.72     1089.89      4.90 o 
   4   0   2       34.41       44.06      4.10 o 
   5   0   2        1.03        1.45      0.47 o 
   6   0   2       28.45       29.05      1.03 o 
   7   0   2        7.28        5.95      0.52 o 
  -7   1   2        2.40        2.81      0.42 o 
  -6   1   2       16.60       17.64      0.65 o 
  -4   1   2       16.52       17.67      0.77 o 
  -3   1   2      168.53      173.00      2.23 o 
  -2   1   2      857.89      882.82      5.15 o 
   0   1   2      145.72      164.64      1.92 o 
   2   1   2      857.70      874.26      3.23 o 
   3   1   2      167.91      172.35      4.19 o 
   4   1   2       16.54       17.29      1.12 o 
   5   1   2      142.74      130.96      3.33 o 
   6   1   2       16.78       16.59      0.65 o 
   7   1   2        2.42        3.80      0.42 o 
  -7   2   2       12.05       13.97      0.68 o 
  -6   2   2       46.58       45.78      1.03 o 
  -5   2   2       96.43       94.04      2.06 o 
  -4   2   2      115.36      103.92      2.76 o 
  -3   2   2       94.44       98.87      1.46 o 
  -2   2   2      529.34      528.52      3.28 o 
  -1   2   2     1160.29     1194.82      6.47 o 
   0   2   2      712.11      701.68      4.54 o 
   2   2   2      529.21      536.60      1.99 o 
   3   2   2       94.66       96.34      1.42 o 
   4   2   2      114.96      105.61      2.76 o 
   5   2   2       96.56       89.38      1.25 o 
   6   2   2       46.78       46.32      1.06 o 
   7   2   2       12.07       13.49      0.70 o 
  -7   3   2        2.41        2.62      0.37 o 
  -6   3   2       11.29       11.46      0.53 o 
  -5   3   2      191.79      176.36      1.93 o 
  -4   3   2        6.88        6.51      0.80 o 
  -3   3   2      134.81      149.28      2.86 o 
  -2   3   2      746.92      781.66      5.34 o 
  -1   3   2     1211.99     1179.63      9.60 o 
   1   3   2     1213.35     1204.28      6.89 o 
   2   3   2      746.77      805.59      4.16 o 
   3   3   2      135.08      137.99      1.92 o 
   4   3   2        6.90        7.59      0.84 o 
   5   3   2      191.40      178.69      1.80 o 
   6   3   2       11.33       10.78      0.75 o 
   7   3   2        2.37        2.30      0.37 o 
  -7   4   2        8.44        9.70      0.56 o 
  -6   4   2       12.53       13.96      0.80 o 
  -5   4   2       25.40       24.66      0.76 o 
  -4   4   2       44.13       48.63      2.01 o 
  -3   4   2      137.62      138.73      2.86 o 
  -2   4   2      587.01      595.04      4.92 o 
  -1   4   2      424.98      442.91      2.51 o 
   0   4   2     1487.12     1498.48      8.57 o 
   1   4   2      422.53      432.62     14.95 o 
   2   4   2      586.62      618.58      2.81 o 
   3   4   2      136.96      146.58      2.00 o 
   4   4   2       44.13       45.49      1.92 o 
   5   4   2       25.35       25.79      0.92 o 
   6   4   2       12.45       13.21      0.84 o 
   7   4   2        8.42        9.42      0.56 o 
  -7   5   2        1.44        1.17      0.28 o 
  -6   5   2       23.11       20.90      0.94 o 
  -5   5   2       78.15       73.56      1.78 o 
  -3   5   2      113.55      117.98      2.76 o 
  -2   5   2      458.66      521.01      4.83 o 
  -1   5   2       81.42       91.61      1.99 o 
   0   5   2      530.69      606.34      3.18 o 
   1   5   2       81.45       92.30      1.09 o 
   2   5   2      458.32      506.33      4.69 o 
   3   5   2      113.10      121.44      1.55 o 
   4   5   2       67.61       68.78      2.44 o 
   5   5   2       78.10       75.94      1.54 o 
   6   5   2       22.93       23.01      1.03 o 
   7   5   2        1.43        1.36      0.28 o 
  -7   6   2        1.50        2.01      0.28 o 
  -6   6   2       10.08        8.95      0.61 o 
  -5   6   2        5.86        7.34      0.43 o 
  -3   6   2       62.98       63.96      2.11 o 
  -2   6   2        3.81        5.11      0.52 o 
  -1   6   2     2774.07     3007.68     12.14 o 
   0   6   2        1.35        1.02      0.17 o 
   1   6   2     2771.68     2888.25     17.66 o 
   2   6   2        3.82        3.61      0.35 o 
   3   6   2       63.02       63.69      1.20 o 
   4   6   2       41.20       41.75      1.92 o 
   5   6   2        5.83        7.04      0.38 o 
   6   6   2       10.00        9.00      0.66 o 
   7   6   2        1.50        1.97      0.28 o 
  -7   7   2       23.43       25.58      0.75 o 
  -6   7   2       13.12       11.99      0.66 o 
  -5   7   2        7.95        8.89      0.46 o 
  -4   7   2       78.40       73.00      1.73 o 
  -1   7   2      346.63      358.32      3.37 o 
   0   7   2     2040.75     2178.05     44.77 o 
   1   7   2      346.32      359.98      4.41 o 
   2   7   2       93.29       99.82      1.43 o 
   3   7   2      154.93      157.15      2.46 o 
   4   7   2       78.24       71.34      1.46 o 
   5   7   2        8.07        7.51      0.45 o 
   6   7   2       13.05       12.46      0.75 o 
  -6   8   2       15.62       17.38      0.70 o 
  -5   8   2        5.94        5.18      0.36 o 
  -4   8   2       23.72       24.27      1.08 o 
  -1   8   2       77.48       88.51      2.25 o 
   0   8   2       81.91       96.47      2.69 o 
   1   8   2       77.31       84.29      2.44 o 
   2   8   2      131.18      133.11      3.19 o 
   3   8   2       24.08       24.39      0.99 o 
   4   8   2       23.80       24.11      0.94 o 
   5   8   2        5.92        6.61      0.61 o 
   6   8   2       15.68       17.94      0.80 o 
  -5   9   2       58.87       55.43      1.04 o 
  -4   9   2      204.39      194.96      3.00 o 
  -3   9   2       25.33       20.62      0.94 o 
  -1   9   2      473.06      489.20      5.62 o 
   0   9   2       29.06       34.30      1.59 o 
   1   9   2      472.96      481.80      6.18 o 
   2   9   2       25.43       22.86      1.45 o 
   3   9   2       25.42       21.18      0.98 o 
   4   9   2      204.58      191.07      3.05 o 
   5   9   2       58.52       55.80      1.59 o 
   6   9   2        2.19        2.20      0.33 o 
  -6  10   2        5.38        4.87      0.33 o 
  -5  10   2        6.96        5.87      0.35 o 
  -4  10   2       32.38       30.78      1.22 o 
  -3  10   2       24.90       23.66      1.08 o 
  -2  10   2       78.18       71.08      1.78 o 
   0  10   2       72.76       75.90      2.53 o 
   1  10   2       88.83       95.21      2.90 o 
   2  10   2       78.49       67.46      1.08 o 
   3  10   2       25.03       23.01      1.03 o 
   4  10   2       32.41       32.56      1.27 o 
   5  10   2        6.93        6.08      0.36 o 
   6  10   2        5.43        4.69      0.33 o 
  -5  11   2       10.65        9.64      0.56 o 
  -4  11   2        4.07        3.98      0.47 o 
  -3  11   2       37.18       32.61      1.27 o 
  -2  11   2       32.52       31.58      1.22 o 
  -1  11   2       33.41       34.80      0.88 o 
   0  11   2        3.57        2.40      0.28 o 
   1  11   2       33.34       35.10      0.67 o 
   2  11   2       32.72       29.47      1.17 o 
   3  11   2       37.22       33.36      1.27 o 
   4  11   2        4.05        3.47      0.47 o 
   5  11   2       10.77       10.13      0.41 o 
  -4  12   2        7.33        7.78      0.56 o 
  -3  12   2       41.99       39.83      1.36 o 
  -2  12   2       56.98       50.18      1.59 o 
  -1  12   2        2.42        2.40      0.30 o 
   0  12   2        3.10        3.85      0.89 o 
   1  12   2        2.40        2.45      0.30 o 
   2  12   2       57.37       51.17      1.09 o 
   3  12   2       42.01       42.31      1.27 o 
   4  12   2        7.45        7.78      0.61 o 
   5  12   2        1.60        1.69      0.23 o 
  -4  13   2        4.00        4.87      0.42 o 
  -3  13   2        2.70        2.48      0.37 o 
  -2  13   2       15.13       12.88      0.80 o 
  -1  13   2       17.57       17.57      0.65 o 
   0  13   2        7.54        7.91      0.45 o 
   1  13   2       17.66       18.86      0.66 o 
   2  13   2       14.99       14.15      0.56 o 
   3  13   2        2.72        2.34      0.37 o 
   4  13   2        4.04        4.45      0.42 o 
  -4  14   2        0.05        0.23      0.14 o 
  -3  14   2        7.94       10.31      0.61 o 
  -2  14   2        4.90        5.58      0.52 o 
  -1  14   2       22.88       22.72      1.03 o 
   0  14   2        3.80        4.31      0.33 o 
   1  14   2       22.75       22.47      0.68 o 
   2  14   2        4.91        5.17      0.35 o 
   3  14   2        7.99       10.87      0.61 o 
   4  14   2        0.05        0.52      0.19 o 
  -3  15   2        6.21        5.95      0.37 o 
  -2  15   2        6.93        8.11      0.52 o 
  -1  15   2        5.91        5.48      0.47 o 
   0  15   2       18.84       18.46      0.80 o 
   1  15   2        5.87        6.09      0.33 o 
   2  15   2        6.92        8.67      0.56 o 
   3  15   2        6.14        5.48      0.37 o 
  -2  16   2       35.23       33.13      0.80 o 
  -1  16   2       17.86       19.77      0.66 o 
   0  16   2        5.34        4.73      0.37 o 
   1  16   2       17.94       17.99      0.56 o 
   1   0   3       57.16       53.18      1.27 o 
   2   0   3       14.01       17.40      0.78 o 
   3   0   3     1619.08     1704.49      8.86 o 
   4   0   3      330.76      300.89      4.45 o 
   5   0   3      164.23      156.58      2.11 o 
   6   0   3       27.82       26.90      1.17 o 
   7   0   3        0.89        0.98      0.33 o 
  -7   1   3       11.62       12.79      0.75 o 
  -6   1   3       72.96       72.20      1.04 o 
  -5   1   3      163.55      151.48      2.58 o 
  -4   1   3      613.27      622.73      6.14 o 
  -3   1   3       72.25       69.36      1.27 o 
  -2   1   3     3134.90     3079.42     15.20 o 
  -1   1   3     2238.59     2068.31      8.11 o 
   0   1   3     1232.90     1197.25      4.24 o 
   1   1   3     2237.41     2169.09      8.39 o 
   2   1   3     3131.26     3072.90     28.60 o 
   3   1   3       72.23       67.53      1.59 o 
   4   1   3      613.55      618.00      6.61 o 
   5   1   3      163.79      154.12      2.11 o 
   6   1   3       73.30       71.00      1.29 o 
   7   1   3       11.65       13.03      0.75 o 
  -7   2   3        0.78        1.27      0.28 o 
  -6   2   3       24.52       26.10      1.17 o 
  -5   2   3      275.08      253.57      3.37 o 
  -3   2   3      430.70      464.32     11.97 o 
  -2   2   3     2240.56     2301.64      9.09 o 
  -1   2   3      279.39      251.28      3.09 o 
   0   2   3      400.74      441.88      4.03 o 
   1   2   3      279.70      258.33      5.27 o 
   2   2   3     2238.60     2257.53      5.58 o 
   3   2   3      431.73      465.66      4.12 o 
   4   2   3      141.73      142.29      3.23 o 
   5   2   3      274.27      255.69      2.11 o 
   6   2   3       24.54       25.02      1.12 o 
   7   2   3        0.77        1.27      0.33 o 
  -7   3   3       70.48       71.69      1.50 o 
  -6   3   3       70.24       66.95      1.83 o 
  -5   3   3       54.26       54.63      1.59 o 
  -3   3   3      314.77      331.54      4.36 o 
  -2   3   3       38.67       45.07      1.36 o 
  -1   3   3     2490.32     2494.86     10.54 o 
   1   3   3     2493.04     2415.74     41.44 o 
   2   3   3       38.98       41.70      0.86 o 
   3   3   3      313.66      322.64      3.87 o 
   4   3   3       99.38       98.39      2.76 o 
   5   3   3       54.12       53.00      0.97 o 
   6   3   3       70.54       65.31      1.73 o 
   7   3   3       70.48       70.19      1.55 o 
  -7   4   3        0.29        0.70      0.28 o 
  -5   4   3       42.91       46.15      1.50 o 
  -3   4   3      685.59      745.44      6.75 o 
  -2   4   3        7.27        7.03      0.61 o 
  -1   4   3      471.31      473.88      5.06 o 
   0   4   3     1199.23     1202.08     11.13 o 
   1   4   3      472.76      490.09     10.40 o 
   2   4   3        7.18        8.56      0.48 o 
   3   4   3      683.56      720.61      3.68 o 
   4   4   3       19.39       25.02      1.45 o 
   5   4   3       43.26       44.37      1.19 o 
   6   4   3      147.48      135.36      2.48 o 
   7   4   3        0.29        0.56      0.23 o 
  -7   5   3       10.89       11.85      0.61 o 
  -1   5   3      282.91      299.35      2.90 o 
   0   5   3       21.61       18.76      0.66 o 
   1   5   3      282.16      303.24      3.56 o 
   2   5   3      417.46      440.27      2.67 o 
   3   5   3      128.43      140.23      1.68 o 
   4   5   3       34.04       29.19      1.59 o 
   5   5   3       58.61       56.84      1.34 o 
   6   5   3       19.17       16.87      0.89 o 
   7   5   3       10.84       12.18      0.61 o 
  -7   6   3       11.40       13.31      0.61 o 
  -5   6   3       47.20       48.65      1.01 o 
   0   6   3      193.47      208.97      3.00 o 
   1   6   3     1182.79     1213.60      5.58 o 
   2   6   3       86.96       94.70      1.32 o 
   3   6   3       23.84       21.05      0.71 o 
   4   6   3      154.15      148.99      3.61 o 
   5   6   3       47.25       46.92      1.22 o 
   6   6   3        6.99        7.07      0.61 o 
   7   6   3       11.41       13.35      0.56 o 
  -7   7   3        5.39        5.76      0.37 o 
  -5   7   3       58.23       57.06      1.08 o 
  -4   7   3       36.27       34.81      1.22 o 
   0   7   3     1250.08     1367.08      7.52 o 
   1   7   3       90.61       74.19      1.51 o 
   2   7   3       21.36       16.74      0.62 o 
   3   7   3      130.85      124.19      1.77 o 
   4   7   3       36.35       33.11      0.99 o 
   5   7   3       58.38       55.75      1.17 o 
   6   7   3       16.12       16.12      0.80 o 
  -5   8   3       53.65       48.96      1.41 o 
  -4   8   3        5.33        4.22      0.47 o 
  -1   8   3      136.92      142.53      2.90 o 
   0   8   3      139.62      133.44      2.95 o 
   1   8   3      137.10      137.33      3.14 o 
   2   8   3      113.95      122.99      3.09 o 
   3   8   3      103.03       92.67      1.90 o 
   4   8   3        5.26        4.28      0.41 o 
   5   8   3       53.73       47.58      1.06 o 
   6   8   3       12.15       11.53      0.66 o 
  -6   9   3       29.08       31.25      0.94 o 
  -5   9   3       27.89       27.13      1.03 o 
  -4   9   3       10.44        9.23      0.66 o 
  -3   9   3       14.55       13.31      0.80 o 
  -1   9   3      315.85      333.60      4.78 o 
   0   9   3        9.29        8.01      0.84 o 
   1   9   3      315.77      313.54      4.97 o 
   2   9   3      227.09      224.62      4.40 o 
   3   9   3       14.50       12.59      0.48 o 
   4   9   3       10.55        9.28      0.70 o 
   5   9   3       27.75       27.55      0.89 o 
   6   9   3       29.21       30.41      0.94 o 
  -6  10   3        5.92        6.33      0.37 o 
  -5  10   3        4.67        4.59      0.42 o 
  -4  10   3       81.31       73.51      1.78 o 
  -3  10   3        1.44        1.31      0.33 o 
   0  10   3       25.25       27.83      1.55 o 
   1  10   3       93.98       90.66      2.86 o 
   2  10   3        7.01        6.01      0.34 o 
   3  10   3        1.42        1.58      0.23 o 
   4  10   3       81.23       71.92      1.83 o 
   5  10   3        4.69        4.48      0.33 o 
   6  10   3        5.94        6.37      0.37 o 
  -4  11   3        0.79        1.92      0.37 o 
  -3  11   3       40.48       36.92      1.31 o 
  -2  11   3      139.77      134.52      2.53 o 
  -1  11   3      141.82      134.33      2.44 o 
   0  11   3      112.34      107.94      1.57 o 
   1  11   3      141.82      136.90      1.56 o 
   2  11   3      139.58      131.78      1.72 o 
   3  11   3       40.43       39.26      1.31 o 
   4  11   3        0.77        0.80      0.33 o 
   5  11   3        3.29        2.48      0.33 o 
  -4  12   3        8.65        9.09      0.61 o 
  -3  12   3       72.14       65.27      1.69 o 
  -2  12   3       46.71       48.54      1.55 o 
  -1  12   3       45.82       46.96      1.03 o 
   0  12   3       38.69       37.10      1.10 o 
   1  12   3       46.00       46.67      0.94 o 
   2  12   3       46.54       46.61      1.04 o 
   3  12   3       72.40       68.14      1.24 o 
   4  12   3        8.74        8.81      0.61 o 
   5  12   3        3.20        2.44      0.28 o 
  -4  13   3        4.35        4.87      0.37 o 
  -3  13   3        8.91        9.04      0.61 o 
  -2  13   3       17.54       20.29      0.98 o 
   0  13   3       36.55       35.33      1.31 o 
   1  13   3       32.62       31.08      0.84 o 
   2  13   3       17.43       20.30      0.68 o 
   3  13   3        8.92        9.44      0.52 o 
   4  13   3        4.32        4.59      0.42 o 
  -3  14   3        3.23        3.33      0.37 o 
  -2  14   3        1.00        0.89      0.33 o 
  -1  14   3      103.51      103.17      2.06 o 
   0  14   3        1.14        1.50      0.37 o 
   1  14   3      103.36      102.94      1.80 o 
   2  14   3        1.02        1.27      0.28 o 
   3  14   3        3.19        3.16      0.25 o 
   4  14   3       19.40       21.65      0.66 o 
  -3  15   3        4.68        4.87      0.33 o 
  -2  15   3        8.26        7.73      0.52 o 
  -1  15   3       22.90       22.68      0.89 o 
   0  15   3        3.31        3.51      0.42 o 
   1  15   3       22.81       23.05      0.80 o 
   2  15   3        8.22        8.11      0.35 o 
   3  15   3        4.75        4.97      0.33 o 
  -1  16   3        0.94        0.61      0.19 o 
   0  16   3        0.23        0.14      0.19 o 
   1  16   3        0.93        0.61      0.13 o 
   1   0   4     3805.82     3560.32      8.81 o 
   2   0   4     1489.87     1467.18     15.53 o 
   3   0   4      306.44      348.73      4.17 o 
   4   0   4        0.46        4.59      0.61 o 
   5   0   4       98.82       93.19      1.64 o 
   6   0   4       25.14       28.50      0.81 o 
   7   0   4       21.67       22.63      0.94 o 
  -7   1   4        0.99        0.76      0.18 o 
  -6   1   4       15.70       14.79      0.61 o 
  -5   1   4      104.15      103.55      2.16 o 
  -4   1   4        8.92        6.47      0.66 o 
  -3   1   4        4.88        4.73      0.52 o 
  -2   1   4     3285.76     3301.26      9.56 o 
   1   1   4     1341.30     1351.47      4.41 o 
   2   1   4     3285.92     3216.63      7.97 o 
   3   1   4        4.93        3.58      0.33 o 
   4   1   4        8.94        6.04      0.75 o 
   5   1   4      104.15      106.09      1.34 o 
   6   1   4       15.48       14.10      0.84 o 
   7   1   4        1.00        0.84      0.28 o 
  -7   2   4       14.90       17.43      0.75 o 
  -6   2   4        6.22        6.56      0.43 o 
  -5   2   4       13.80       13.31      0.80 o 
  -3   2   4      232.09      230.85      3.19 o 
  -1   2   4      315.11      310.03      3.61 o 
   0   2   4      428.19      476.31      4.45 o 
   1   2   4      315.26      308.23      2.29 o 
   2   2   4      147.60      152.88      2.30 o 
   3   2   4      231.87      237.33      2.43 o 
   4   2   4        4.55        6.42      0.75 o 
   5   2   4       13.94       13.69      0.51 o 
   6   2   4        6.19        5.34      0.56 o 
   7   2   4       14.90       17.48      0.80 o 
  -7   3   4       20.91       23.85      0.84 o 
  -6   3   4       83.65       81.53      1.97 o 
  -5   3   4       36.57       35.84      1.31 o 
  -1   3   4       55.80       60.68      1.73 o 
   0   3   4       95.79      102.27      3.82 o 
   1   3   4       56.23       60.87      2.23 o 
   2   3   4      116.80      134.38      2.34 o 
   3   3   4      889.91      960.25      5.10 o 
   4   3   4      285.79      279.15      4.69 o 
   5   3   4       36.70       34.72      1.04 o 
   6   3   4       83.32       76.65      1.92 o 
   7   3   4       20.78       23.29      0.89 o 
  -7   4   4       12.50       15.51      0.70 o 
  -5   4   4       47.59       48.82      1.55 o 
  -1   4   4      463.91      439.96      3.14 o 
   0   4   4      660.74      667.68      3.63 o 
   1   4   4      463.74      464.11      4.43 o 
   2   4   4      408.40      442.17      3.15 o 
   3   4   4      589.14      564.26      4.10 o 
   4   4   4       10.06        9.89      0.98 o 
   5   4   4       47.55       47.48      1.23 o 
   6   4   4        3.84        3.19      0.47 o 
   7   4   4       12.43       13.82      0.66 o 
  -7   5   4       10.74       12.04      0.61 o 
  -1   5   4       33.94       36.64      1.03 o 
   0   5   4       12.30       14.01      0.75 o 
   1   5   4       34.18       42.17      1.36 o 
   2   5   4      170.17      153.07      1.62 o 
   3   5   4      277.45      268.68      2.37 o 
   4   5   4      109.97      107.25      3.09 o 
   5   5   4       16.58       12.53      2.53 o 
   6   5   4       80.79       83.31      1.92 o 
   7   5   4       10.65       12.60      0.61 o 
  -7   6   4        2.92        5.58      0.37 o 
   0   6   4       72.59       72.81      1.83 o 
   1   6   4     1202.89     1189.29      6.58 o 
   2   6   4       35.35       43.63      1.16 o 
   3   6   4       85.08       83.01      1.78 o 
   4   6   4      104.18       99.83      2.04 o 
   5   6   4       32.87       30.97      1.22 o 
   6   6   4       20.38       22.30      0.98 o 
   7   6   4        2.91        5.11      0.37 o 
  -7   7   4       20.21       25.07      0.70 o 
  -4   7   4       31.65       29.89      1.08 o 
   0   7   4       80.50       84.99      2.16 o 
   1   7   4       92.81      107.12      1.84 o 
   2   7   4      123.32      132.95      1.69 o 
   3   7   4        4.77        4.50      0.38 o 
   4   7   4       31.40       30.00      0.95 o 
   5   7   4       27.27       22.96      1.08 o 
   6   7   4        3.78        4.92      0.47 o 
  -6   8   4       17.86       17.94      0.80 o 
  -5   8   4        2.51        2.39      0.37 o 
  -4   8   4       53.55       51.82      1.50 o 
  -1   8   4      102.20      106.40      2.62 o 
   0   8   4       94.51       92.63      2.53 o 
   1   8   4      102.98      104.33      1.94 o 
   2   8   4       16.38       19.19      0.91 o 
   3   8   4       67.37       66.11      2.39 o 
   4   8   4       53.56       48.31      1.24 o 
   5   8   4        2.52        2.13      0.28 o 
   6   8   4       17.79       19.54      0.84 o 
  -6   9   4       15.12       18.51      0.70 o 
  -5   9   4       47.47       44.14      1.27 o 
  -4   9   4       28.79       29.52      1.12 o 
  -3   9   4       13.75       12.04      0.75 o 
  -1   9   4      349.32      364.24      5.06 o 
   0   9   4       21.87       21.41      1.31 o 
   1   9   4      348.81      356.84      5.44 o 
   2   9   4      489.77      448.34      6.28 o 
   3   9   4       13.65       11.98      0.59 o 
   4   9   4       28.94       29.94      1.22 o 
   5   9   4       47.14       46.28      1.01 o 
   6   9   4       15.12       18.65      0.75 o 
  -5  10   4        5.16        5.44      0.42 o 
  -4  10   4       10.38       10.21      0.70 o 
  -3  10   4       55.42       46.81      1.45 o 
  -2  10   4      117.02      108.37      2.11 o 
  -1  10   4      304.57      306.38      4.87 o 
   0  10   4       11.60       13.73      1.12 o 
   1  10   4      303.85      291.05      5.11 o 
   2  10   4      117.01      107.55      1.36 o 
   3  10   4       55.41       47.94      1.20 o 
   4  10   4       10.35       10.87      0.75 o 
   5  10   4        5.19        5.29      0.52 o 
   6  10   4        1.81        3.19      0.28 o 
  -4  11   4       44.62       45.82      1.31 o 
  -3  11   4        5.06        6.37      0.56 o 
  -2  11   4       98.63       92.25      2.06 o 
  -1  11   4        3.90        4.83      0.52 o 
   0  11   4      110.73      103.70      1.78 o 
   1  11   4        3.91        5.13      0.48 o 
   2  11   4       98.57       88.47      1.27 o 
   3  11   4        5.04        6.06      0.41 o 
   4  11   4       44.95       45.87      1.41 o 
   5  11   4        0.01        0.52      0.23 o 
  -4  12   4        7.58        8.11      0.56 o 
  -3  12   4       14.44       13.68      0.80 o 
  -2  12   4       33.13       35.37      1.31 o 
  -1  12   4      117.73      109.17      2.25 o 
   0  12   4       59.88       52.90      2.01 o 
   1  12   4      117.34      111.32      1.59 o 
   2  12   4       33.13       36.07      0.91 o 
   3  12   4       14.30       13.94      0.56 o 
   4  12   4        7.57        8.48      0.61 o 
   5  12   4        6.65        7.82      0.42 o 
  -4  13   4       11.80       12.46      0.56 o 
  -3  13   4       13.02       13.87      0.75 o 
  -2  13   4       81.92       73.14      1.83 o 
  -1  13   4       11.56       10.96      0.75 o 
   0  13   4        7.71        6.93      0.61 o 
   1  13   4       11.62       10.82      0.49 o 
   2  13   4       81.60       74.23      1.24 o 
   3  13   4       13.08       13.72      0.70 o 
   4  13   4       11.79       13.12      0.66 o 
  -3  14   4        6.49        5.53      0.42 o 
  -2  14   4        1.55        2.44      0.37 o 
  -1  14   4       36.70       41.32      1.36 o 
   0  14   4       47.76       49.66      1.45 o 
   1  14   4       36.75       39.97      1.27 o 
   2  14   4        1.57        2.95      0.37 o 
   3  14   4        6.43        5.34      0.28 o 
   4  14   4       13.38       15.18      0.56 o 
  -2  15   4       14.25       14.15      0.66 o 
  -1  15   4       12.88       13.92      0.70 o 
   0  15   4        5.52        6.51      0.52 o 
   1  15   4       12.74       13.96      0.70 o 
   2  15   4       14.25       14.36      0.43 o 
   3  15   4        5.14        5.15      0.33 o 
  -1  16   4        0.70        0.84      0.19 o 
   0  16   4        4.29        5.53      0.37 o 
   1  16   4        0.71        0.89      0.19 o 
   1   0   5     4868.27     4615.71     56.81 o 
   2   0   5      359.61      370.19      3.56 o 
   3   0   5       18.11       18.41      0.89 o 
   4   0   5      148.62      138.45      3.09 o 
   5   0   5        5.19        7.60      0.39 o 
   6   0   5       18.10       16.73      0.63 o 
   7   0   5       14.61       18.37      0.84 o 
  -7   1   5       11.11       13.79      0.49 o 
  -6   1   5        7.47        7.80      0.46 o 
  -5   1   5        3.69        4.64      0.52 o 
  -4   1   5        5.27        7.97      0.75 o 
  -2   1   5      522.19      532.35      4.22 o 
  -1   1   5     2156.29     2201.00      8.76 o 
   0   1   5     3392.93     3263.22      8.53 o 
   1   1   5     2156.53     2075.87     10.26 o 
   2   1   5      521.38      535.63      4.40 o 
   3   1   5      902.81      896.87      6.33 o 
   4   1   5        5.26        4.87      0.66 o 
   5   1   5        3.62        4.21      0.31 o 
   6   1   5        7.55        7.97      0.66 o 
   7   1   5       11.05       13.77      0.70 o 
  -7   2   5       12.52       13.54      0.66 o 
  -6   2   5        4.16        3.71      0.54 o 
  -5   2   5      147.35      134.89      2.48 o 
  -1   2   5      347.12      361.29      4.03 o 
   0   2   5      308.35      336.43      1.87 o 
   1   2   5      348.92      345.71      4.85 o 
   2   2   5      845.65      899.92      6.00 o 
   3   2   5      112.43      128.47      2.48 o 
   4   2   5       23.64       22.91      1.36 o 
   5   2   5      147.34      132.10      1.99 o 
   7   2   5       12.47       14.20      0.70 o 
  -7   3   5       12.81       14.48      0.66 o 
  -6   3   5       71.38       69.99      1.28 o 
  -5   3   5        5.64        6.47      0.61 o 
  -1   3   5       38.15       37.53      1.41 o 
   0   3   5     1286.45     1222.20     11.64 o 
   1   3   5       37.93       46.83      5.79 o 
   2   3   5      399.98      410.63      4.26 o 
   3   3   5      511.34      526.14      3.93 o 
   4   3   5      102.66       98.44      2.81 o 
   5   3   5        5.61        6.25      0.49 o 
   6   3   5       71.28       68.50      1.78 o 
   7   3   5       12.80       15.56      0.75 o 
  -7   4   5        4.66        4.69      0.42 o 
  -6   4   5       75.56       76.28      1.83 o 
  -5   4   5      190.43      188.96      2.95 o 
  -1   4   5      135.35      170.88      2.11 o 
   0   4   5      547.73      584.36      4.40 o 
   1   4   5      135.48      154.62      2.53 o 
   2   4   5      635.08      631.63      5.72 o 
   3   4   5      447.34      420.36      3.67 o 
   4   4   5       59.88       60.16      2.25 o 
   5   4   5      190.49      186.51      2.40 o 
   6   4   5       75.37       74.03      1.83 o 
   7   4   5        4.64        4.73      0.42 o 
  -7   5   5        4.95        7.40      0.47 o 
  -6   5   5       42.41       40.34      1.36 o 
  -1   5   5      262.79      275.59      2.95 o 
   0   5   5       31.03       37.06      1.22 o 
   1   5   5      262.03      288.90      3.70 o 
   2   5   5      688.07      750.69      6.61 o 
   3   5   5       10.18        9.87      0.49 o 
   4   5   5      189.19      166.54      2.61 o 
   5   5   5      199.19      183.96      2.41 o 
   6   5   5       42.19       39.87      1.36 o 
   7   5   5        4.91        7.31      0.47 o 
  -7   6   5        2.28        2.53      0.28 o 
  -6   6   5        3.28        3.42      0.47 o 
   0   6   5       92.89       83.45      1.97 o 
   1   6   5      107.00      103.08      2.39 o 
   2   6   5      482.11      471.47      3.11 o 
   3   6   5       22.03       26.39      0.81 o 
   4   6   5      261.42      238.78      2.28 o 
   5   6   5      134.29      121.87      2.39 o 
   6   6   5        3.23        4.03      0.47 o 
   7   6   5        2.30        2.58      0.28 o 
  -6   7   5       17.83       18.93      0.84 o 
   0   7   5      687.11      694.51      6.23 o 
   1   7   5      264.51      266.36      4.12 o 
   2   7   5       65.01       55.63      1.12 o 
   3   7   5      146.24      139.26      1.92 o 
   4   7   5       55.63       63.01      1.41 o 
   5   7   5       50.69       44.89      1.45 o 
   6   7   5       17.84       18.84      0.84 o 
  -6   8   5       46.78       56.60      1.31 o 
   0   8   5       21.87       23.66      1.27 o 
   1   8   5       15.23       13.40      0.74 o 
   2   8   5       46.25       41.94      1.34 o 
   3   8   5      157.13      151.87      2.62 o 
   4   8   5       90.43       82.23      1.61 o 
   5   8   5        5.83        5.29      0.52 o 
   6   8   5       46.79       56.69      1.36 o 
  -6   9   5        1.60        2.16      0.28 o 
  -4   9   5        6.77        6.28      0.52 o 
  -3   9   5       98.46       92.25      1.97 o 
  -1   9   5      129.43      132.41      3.19 o 
   0   9   5       10.05        9.93      0.94 o 
   1   9   5      130.29      120.32      3.19 o 
   2   9   5       39.39       38.56      1.87 o 
   3   9   5       98.35       91.80      1.29 o 
   4   9   5        6.67        6.98      0.61 o 
   5   9   5        7.44        7.07      0.61 o 
   6   9   5        1.61        2.67      0.33 o 
  -5  10   5       13.83       13.54      0.66 o 
  -4  10   5       28.74       25.91      1.03 o 
  -3  10   5       22.15       23.52      1.03 o 
  -2  10   5        1.38        2.25      0.37 o 
  -1  10   5      222.67      229.77      4.31 o 
   0  10   5      221.38      219.51      4.40 o 
   1  10   5      222.20      219.65      4.50 o 
   2  10   5        1.39        2.37      0.25 o 
   3  10   5       22.20       22.09      0.65 o 
   4  10   5       28.38       25.54      1.08 o 
   5  10   5       13.73       14.48      0.75 o 
   6  10   5        9.44        9.32      0.42 o 
  -4  11   5       38.43       36.69      1.12 o 
  -3  11   5       39.76       40.06      1.31 o 
  -2  11   5       25.48       24.83      1.08 o 
  -1  11   5      433.76      402.66      4.22 o 
   0  11   5      584.84      563.73      3.21 o 
   1  11   5      434.31      403.31      3.56 o 
   2  11   5       25.60       23.10      0.67 o 
   3  11   5       39.58       38.62      0.94 o 
   4  11   5       38.49       37.39      1.27 o 
   5  11   5        2.88        2.06      0.33 o 
  -4  12   5        2.61        3.05      0.33 o 
  -3  12   5       11.21       11.81      0.70 o 
  -2  12   5       56.42       53.88      1.59 o 
  -1  12   5       11.96       13.03      0.80 o 
   0  12   5        0.31        0.05      0.28 o 
   1  12   5       11.90       10.50      0.66 o 
   2  12   5       56.58       54.14      1.09 o 
   3  12   5       11.20       11.25      0.50 o 
   4  12   5        2.67        3.19      0.26 o 
   5  12   5        4.08        3.33      0.28 o 
  -4  13   5       24.55       12.42      0.52 o 
  -3  13   5       22.09       22.00      0.63 o 
  -2  13   5      151.37      160.43      2.62 o 
  -1  13   5      103.03       99.24      2.11 o 
   0  13   5       64.14       64.14      1.73 o 
   1  13   5      103.45      101.16      2.16 o 
   2  13   5      151.19      157.99      2.58 o 
   3  13   5       22.06       21.82      0.63 o 
   4  13   5       24.70       29.89      0.89 o 
  -3  14   5       18.14       19.02      0.70 o 
  -2  14   5       13.93       14.34      0.75 o 
  -1  14   5       50.83       51.73      1.45 o 
   0  14   5        9.02        8.06      0.66 o 
   1  14   5       50.72       48.82      1.41 o 
   2  14   5       13.87       14.44      0.63 o 
   3  14   5       18.30       19.14      0.50 o 
  -2  15   5       11.15       12.14      0.56 o 
  -1  15   5        1.35        1.73      0.33 o 
   0  15   5        6.84        6.23      0.52 o 
   1  15   5        1.33        1.36      0.28 o 
   2  15   5       11.17       11.65      0.38 o 
  -1  16   5       10.23       13.35      0.52 o 
   0  16   5        8.74        7.59      0.42 o 
   1  16   5       10.27       13.54      0.52 o 
   0   0   6     2882.23     2947.38     10.68 o 
   1   0   6     1497.91     1502.97      7.59 o 
   2   0   6     1495.17     1577.33      7.92 o 
   3   0   6      431.46      516.37      4.92 o 
   4   0   6      169.53      179.03      3.61 o 
   5   0   6        0.54        0.90      0.21 o 
   6   0   6       14.77       13.50      0.63 o 
   7   0   6        1.10        1.17      0.33 o 
  -7   1   6        5.32        6.57      0.35 o 
  -6   1   6        1.70        1.62      0.27 o 
  -5   1   6       11.75        9.84      0.50 o 
  -4   1   6       23.42       23.85      1.31 o 
  -3   1   6      152.80      168.91      2.76 o 
  -2   1   6      630.31      664.01      5.11 o 
  -1   1   6     1098.49     1098.27     31.70 o 
   0   1   6     1050.28     1057.49     10.75 o 
   1   1   6     1096.81     1126.96      5.28 o 
   2   1   6      628.37      659.14      5.25 o 
   3   1   6      153.64      168.06      2.90 o 
   4   1   6       23.59       24.74      1.41 o 
   5   1   6       11.58       10.43      0.44 o 
   6   1   6        1.75        1.63      0.27 o 
   7   1   6        5.30        6.42      0.52 o 
  -7   2   6       13.44       12.93      0.61 o 
  -6   2   6        4.05        3.92      0.40 o 
  -5   2   6       37.51       34.98      0.89 o 
  -1   2   6      196.85      202.92      3.51 o 
   0   2   6       98.72       94.59      1.19 o 
   1   2   6      197.30      200.22      2.79 o 
   2   2   6     1711.34     1740.85      8.76 o 
   3   2   6       67.66       58.00      1.78 o 
   4   2   6       35.37       38.65      1.78 o 
   5   2   6       37.55       35.25      1.04 o 
   7   2   6       13.47       13.68      0.70 o 
  -7   3   6       11.19       12.42      0.61 o 
  -6   3   6       18.24       16.05      0.63 o 
  -5   3   6       29.82       31.30      1.22 o 
  -1   3   6      169.04      174.34      3.40 o 
   0   3   6        3.85        3.16      0.54 o 
   1   3   6      169.75      184.60      2.72 o 
   2   3   6      242.89      262.43      3.61 o 
   3   3   6      118.00      124.77      2.72 o 
   4   3   6       34.96       39.26      1.83 o 
   5   3   6       29.55       31.31      1.00 o 
   6   3   6       18.14       15.74      0.89 o 
   7   3   6       11.19       12.93      0.66 o 
  -7   4   6       21.19       20.57      0.75 o 
  -6   4   6       12.76       12.60      0.80 o 
  -5   4   6       19.57       20.62      0.98 o 
  -1   4   6       84.51       77.07      1.50 o 
   0   4   6      962.75     1063.85      5.27 o 
   1   4   6       83.96       82.32      1.92 o 
   2   4   6      210.68      226.12      3.51 o 
   3   4   6       27.76       31.88      1.07 o 
   4   4   6       23.29       23.47      1.45 o 
   5   4   6       19.58       18.11      0.77 o 
   6   4   6       12.78       13.59      0.80 o 
   7   4   6       21.02       22.35      0.80 o 
  -7   5   6       12.93       17.10      0.66 o 
  -6   5   6       64.83       63.72      1.64 o 
   0   5   6       20.06       34.44      1.22 o 
   1   5   6      200.13      227.66      3.47 o 
   2   5   6      222.27      234.32      3.80 o 
   3   5   6        5.80        5.60      0.39 o 
   4   5   6       89.78       82.07      1.87 o 
   5   5   6        4.30        5.89      0.49 o 
   6   5   6       64.63       65.60      1.69 o 
   7   5   6       12.93       16.40      0.66 o 
  -7   6   6        4.59        5.67      0.37 o 
  -6   6   6       24.40       24.60      1.03 o 
   0   6   6      246.23      257.23      3.56 o 
   1   6   6      707.91      754.20      6.65 o 
   2   6   6       50.83       42.50      1.23 o 
   3   6   6       98.04       96.36      1.56 o 
   4   6   6      345.88      323.56      2.69 o 
   5   6   6       54.66       53.37      1.59 o 
   6   6   6       24.25       25.96      1.03 o 
   7   6   6        4.64        5.48      0.37 o 
  -6   7   6       13.82       14.95      0.75 o 
   0   7   6        4.52        4.83      0.61 o 
   1   7   6       72.13       65.60      2.11 o 
   2   7   6      235.28      234.32      2.36 o 
   3   7   6      538.14      493.75      3.64 o 
   4   7   6       94.22       86.91      1.41 o 
   5   7   6      116.19      108.14      2.20 o 
   6   7   6       13.91       14.43      0.75 o 
  -6   8   6       24.83       27.18      0.89 o 
   0   8   6       21.75       24.32      1.31 o 
   1   8   6       36.31       35.35      2.04 o 
   2   8   6      167.54      158.25      3.09 o 
   3   8   6      304.21      279.86      2.01 o 
   4   8   6       52.11       48.68      1.15 o 
   5   8   6       12.04       13.21      0.80 o 
   6   8   6       24.86       28.44      0.94 o 
  -6   9   6       14.26       14.34      0.56 o 
  -5   9   6        5.50        5.44      0.47 o 
  -3   9   6       29.55       29.71      1.12 o 
  -1   9   6       44.86       46.20      1.97 o 
   0   9   6       10.27       10.68      1.03 o 
   1   9   6       44.68       43.17      3.02 o 
   2   9   6       49.65       46.55      1.46 o 
   3   9   6       29.57       29.57      0.74 o 
   4   9   6       16.41       16.53      0.61 o 
   5   9   6        5.50        6.04      0.56 o 
   6   9   6       14.24       15.23      0.61 o 
  -5  10   6       21.57       21.08      0.75 o 
  -3  10   6       10.11       10.87      0.70 o 
  -2  10   6       40.09       38.47      1.27 o 
  -1  10   6      293.69      272.38      6.23 o 
   0  10   6       48.95       44.87      1.24 o 
   1  10   6      293.91      273.31      9.09 o 
   2  10   6       40.18       39.81      1.16 o 
   3  10   6        9.99       10.90      0.53 o 
   4  10   6       31.12       30.76      0.79 o 
   5  10   6       21.60       21.69      0.89 o 
  -3  11   6       10.60       10.03      0.70 o 
  -2  11   6       19.24       19.40      0.98 o 
  -1  11   6       41.17       42.03      1.36 o 
   0  11   6      299.99      289.62      2.31 o 
   1  11   6       41.05       42.03      1.16 o 
   2  11   6       19.17       18.46      0.98 o 
   3  11   6       10.67       10.16      0.61 o 
   4  11   6        4.08        4.52      0.33 o 
   5  11   6        1.61        2.06      0.28 o 
  -3  12   6       12.41       11.15      0.70 o 
  -2  12   6      211.85      208.64      3.05 o 
  -1  12   6       31.01       29.24      1.17 o 
   0  12   6      214.07      211.36      3.14 o 
   1  12   6       31.12       30.95      0.86 o 
   2  12   6      212.38      204.00      3.05 o 
   3  12   6       12.38       10.75      0.50 o 
   4  12   6       15.32       17.01      0.51 o 
   5  12   6        5.77        6.37      0.37 o 
  -3  13   6        1.74        1.78      0.21 o 
  -2  13   6       40.95       38.79      1.27 o 
  -1  13   6       16.58       16.02      0.84 o 
   0  13   6        6.64        6.56      0.61 o 
   1  13   6       16.59       17.01      0.89 o 
   2  13   6       40.89       37.74      1.87 o 
   3  13   6        1.79        2.01      0.56 o 
   4  13   6        0.02        0.42      0.19 o 
  -3  14   6        0.29        1.22      0.19 o 
  -2  14   6        6.18        5.53      0.47 o 
  -1  14   6       34.27       38.84      1.22 o 
   0  14   6        1.04        1.87      0.37 o 
   1  14   6       34.49       37.01      1.22 o 
   2  14   6        6.21        5.26      0.66 o 
   3  14   6        0.30        1.70      0.21 o 
  -2  15   6       24.36       24.92      0.56 o 
  -1  15   6        6.49        7.31      0.52 o 
   0  15   6        1.99        2.30      0.33 o 
   1  15   6        6.47        7.68      0.52 o 
   2  15   6       24.53       25.35      0.80 o 
  -1  16   6       12.20       13.82      0.52 o 
   0  16   6        9.97       11.99      0.52 o 
   1   0   7      510.76      506.15      3.61 o 
   2   0   7      565.35      590.73      5.20 o 
   3   0   7      312.18      320.53      4.12 o 
   4   0   7        0.38        0.33      0.42 o 
   5   0   7      100.01       95.63      1.71 o 
   6   0   7        0.74        0.82      0.23 o 
   7   0   7       11.33       11.92      0.41 o 
  -7   1   7       20.30       21.48      0.55 o 
  -6   1   7       21.98       21.10      0.70 o 
  -5   1   7       72.09       67.41      1.45 o 
  -4   1   7      123.37      119.57      2.95 o 
  -3   1   7      309.55      349.62      4.26 o 
  -2   1   7      333.22      355.67      4.03 o 
  -1   1   7      398.06      403.12      3.75 o 
   0   1   7       41.12       50.27      0.77 o 
   1   1   7      397.67      417.33      2.61 o 
   2   1   7      334.10      346.62      4.08 o 
   3   1   7      310.18      340.02      4.36 o 
   4   1   7      123.40      122.71      3.14 o 
   5   1   7       72.41       65.55      1.09 o 
   6   1   7       21.91       21.51      0.68 o 
   7   1   7       20.28       21.18      0.84 o 
  -7   2   7        0.62        0.84      0.23 o 
  -6   2   7       45.53       44.28      0.99 o 
  -5   2   7       31.09       28.03      0.83 o 
  -3   2   7        6.87        8.62      0.70 o 
  -1   2   7      434.28      425.62      3.42 o 
   0   2   7       79.12       80.64      2.41 o 
   1   2   7      434.62      434.66      4.26 o 
   2   2   7      742.93      783.02      6.23 o 
   3   2   7        6.81        8.11      0.75 o 
   4   2   7       17.31       18.65      1.27 o 
   5   2   7       31.41       27.78      0.71 o 
   7   2   7        0.62        1.17      0.28 o 
  -7   3   7        5.03        3.75      0.37 o 
  -6   3   7       59.47       55.01      1.09 o 
  -5   3   7        0.77        0.53      0.21 o 
  -1   3   7       62.80       68.59      1.45 o 
   0   3   7      567.81      586.92      3.47 o 
   1   3   7       62.34       66.63      1.73 o 
   2   3   7       49.71       63.58      1.87 o 
   3   3   7      182.98      193.13      3.51 o 
   4   3   7       79.97       74.12      2.58 o 
   5   3   7        0.77        0.87      0.27 o 
   6   3   7       59.34       55.76      1.55 o 
   7   3   7        4.95        4.50      0.42 o 
  -7   4   7       12.37       15.74      0.66 o 
  -6   4   7       51.53       50.56      1.50 o 
  -5   4   7      152.88      149.60      1.87 o 
   0   4   7     1161.14     1328.46     28.49 o 
   1   4   7      333.12      366.40      4.31 o 
   2   4   7       16.13       18.55      1.08 o 
   3   4   7      286.31      299.58      4.59 o 
   4   4   7       96.63       95.23      1.97 o 
   5   4   7      152.28      144.56      2.11 o 
   6   4   7       51.50       48.17      1.41 o 
   7   4   7       12.40       16.77      0.66 o 
  -7   5   7        1.95        2.58      0.28 o 
  -6   5   7       18.75       18.09      0.89 o 
   0   5   7      661.40      719.72      5.90 o 
   1   5   7      301.75      339.36      4.40 o 
   2   5   7      165.30      170.27      3.37 o 
   3   5   7       65.60       61.35      1.56 o 
   4   5   7      187.47      169.65      1.96 o 
   5   5   7        6.45        5.86      0.61 o 
   6   5   7       18.71       19.63      0.89 o 
   7   5   7        1.93        2.39      0.28 o 
  -6   6   7       14.71       15.09      0.75 o 
  -5   6   7       68.48       66.25      1.78 o 
   0   6   7      139.33      132.55      2.67 o 
   1   6   7      112.83      134.75      2.95 o 
   2   6   7       44.48       56.22      2.01 o 
   3   6   7       13.11       10.47      0.54 o 
   4   6   7      258.20      243.08      1.88 o 
   5   6   7       68.46       70.19      1.78 o 
   6   6   7       14.81       15.32      0.80 o 
  -6   7   7       42.39       44.60      1.22 o 
  -5   7   7        2.42        3.00      0.42 o 
   0   7   7      510.93      520.40      5.72 o 
   1   7   7      163.63      152.88      3.28 o 
   2   7   7        0.52        0.97      0.25 o 
   3   7   7      465.41      429.95      3.45 o 
   4   7   7       99.26       97.41      1.20 o 
   5   7   7        2.48        3.00      0.47 o 
   6   7   7       42.29       44.65      1.22 o 
  -6   8   7       23.21       25.96      0.84 o 
  -5   8   7       37.81       40.06      1.27 o 
   0   8   7      111.67      113.20      2.81 o 
   1   8   7      487.09      491.82      6.28 o 
   2   8   7       24.98       25.26      1.08 o 
   3   8   7      397.89      369.62      2.85 o 
   4   8   7       92.51       83.90      1.36 o 
   5   8   7       37.93       39.69      1.31 o 
   6   8   7       23.23       26.80      0.89 o 
  -6   9   7       13.56       14.71      0.52 o 
  -5   9   7      106.36      107.29      1.87 o 
   0   9   7        0.24        1.36      0.52 o 
   1   9   7        1.32        1.04      0.40 o 
   2   9   7       31.68       26.68      0.78 o 
   3   9   7      184.72      182.83      1.81 o 
   4   9   7        2.05        1.69      0.27 o 
   5   9   7      106.21      107.29      2.01 o 
   6   9   7       13.63       15.09      0.56 o 
  -3  10   7       16.10       14.95      0.80 o 
  -1  10   7      194.80      191.22      2.31 o 
   0  10   7      121.61      120.27      2.30 o 
   1  10   7      194.57      193.74      2.44 o 
   2  10   7      671.09      621.60      4.39 o 
   3  10   7       16.03       14.24      0.58 o 
   4  10   7       40.74       42.09      0.93 o 
   5  10   7        3.60        5.67      0.47 o 
  -3  11   7      111.41      111.37      2.11 o 
  -2  11   7       40.44       43.11      1.41 o 
  -1  11   7      309.73      298.32      3.61 o 
   0  11   7       59.52       61.62      1.08 o 
   1  11   7      310.03      295.17      3.04 o 
   2  11   7       40.80       39.31      1.36 o 
   3  11   7      111.80      112.96      2.30 o 
   4  11   7       27.44       28.03      0.71 o 
   5  11   7        1.48        1.17      0.23 o 
  -3  12   7       76.02       74.54      1.64 o 
  -2  12   7       40.44       42.03      1.36 o 
  -1  12   7       62.58       62.27      1.64 o 
   0  12   7        3.69        3.51      0.47 o 
   1  12   7       62.95       59.81      1.19 o 
   2  12   7       40.65       41.36      0.94 o 
   3  12   7       76.04       75.47      1.64 o 
   4  12   7       41.08       46.24      1.17 o 
  -3  13   7       24.34       25.39      0.84 o 
  -2  13   7       32.99       32.28      1.12 o 
  -1  13   7       72.99       75.29      1.73 o 
   0  13   7       23.20       21.79      0.98 o 
   1  13   7       73.33       76.09      1.83 o 
   2  13   7       32.99       32.68      0.79 o 
   3  13   7       24.48       27.21      0.75 o 
   4  13   7        2.24        3.30      0.21 o 
  -2  14   7       57.68       60.86      1.36 o 
  -1  14   7       37.24       38.89      1.22 o 
   0  14   7        0.02        0.42      0.28 o 
   1  14   7       37.30       38.89      1.17 o 
   2  14   7       57.82       61.14      1.41 o 
   3  14   7        5.44        5.20      0.35 o 
  -2  15   7       22.25       26.66      0.75 o 
  -1  15   7        3.95        4.69      0.37 o 
   0  15   7        7.45        7.26      0.52 o 
   1  15   7        4.03        4.22      0.37 o 
   2  15   7       22.19       27.03      0.80 o 
   0   0   8       77.86      101.34      2.30 o 
   1   0   8      392.87      413.34      4.40 o 
   2   0   8      456.17      471.63      5.01 o 
   3   0   8        0.00        1.22      0.37 o 
   4   0   8       32.01       32.70      1.69 o 
   5   0   8       24.44       20.61      0.81 o 
   6   0   8        7.44        8.17      0.45 o 
   7   0   8        4.22        3.51      0.25 o 
  -7   1   8        3.62        4.45      0.37 o 
  -6   1   8        4.03        4.13      0.35 o 
  -5   1   8       36.62       32.58      0.88 o 
  -4   1   8       19.23       19.44      1.27 o 
  -3   1   8      140.36      143.75      2.90 o 
  -2   1   8      450.57      439.25      4.78 o 
  -1   1   8      812.77      846.33      7.38 o 
   0   1   8      153.97      170.41      2.58 o 
   1   1   8      813.15      853.53      6.23 o 
   2   1   8      450.29      445.77      4.92 o 
   3   1   8      141.00      140.42      2.95 o 
   4   1   8       19.06       18.79      1.31 o 
   5   1   8       36.86       31.21      0.83 o 
   6   1   8        4.01        4.30      0.35 o 
   7   1   8        3.65        4.40      0.37 o 
  -7   2   8       15.47       16.45      0.66 o 
  -6   2   8       12.62       13.12      0.55 o 
  -5   2   8        2.73        2.06      0.28 o 
  -3   2   8       54.71       60.16      1.92 o 
  -2   2   8       95.13       96.94      2.30 o 
  -1   2   8     2681.32     2769.52      9.61 o 
   0   2   8       99.49      111.61      2.11 o 
   1   2   8     2681.03     2783.58     11.48 o 
   2   2   8       95.40       98.25      2.34 o 
   3   2   8       54.18       63.11      2.06 o 
   4   2   8       13.07       11.10      1.08 o 
   5   2   8        2.81        2.46      0.26 o 
   6   2   8       12.61       12.98      0.75 o 
   7   2   8       15.52       16.49      0.66 o 
  -7   3   8       15.62       15.93      0.66 o 
  -6   3   8       73.79       75.88      1.24 o 
  -5   3   8       23.95       23.84      0.76 o 
  -3   3   8        2.19        5.81      0.61 o 
  -1   3   8      613.03      670.85      4.83 o 
   0   3   8       14.32       17.15      0.89 o 
   1   3   8      612.82      653.09      5.72 o 
   2   3   8      116.80      107.48      2.58 o 
   3   3   8        2.19        4.83      0.66 o 
   4   3   8       23.04       19.79      0.92 o 
   5   3   8       24.00       23.45      0.67 o 
   7   3   8       15.61       15.27      0.61 o 
  -7   4   8       21.62       25.86      0.75 o 
  -6   4   8       11.34       12.56      0.75 o 
  -5   4   8       28.49       29.52      0.84 o 
   0   4   8     4135.79     4323.61     14.24 o 
   1   4   8      210.60      223.35      3.51 o 
   2   4   8      211.67      210.37      3.70 o 
   3   4   8        2.53        2.25      0.52 o 
   4   4   8       23.76       23.09      1.04 o 
   5   4   8       28.47       29.99      1.17 o 
   6   4   8       11.27       12.98      0.75 o 
   7   4   8       21.64       25.30      0.75 o 
  -7   5   8       10.75       13.40      0.52 o 
  -6   5   8        9.24        8.81      0.66 o 
  -5   5   8        3.94        4.54      0.56 o 
   0   5   8      208.43      254.09      3.65 o 
   1   5   8      373.56      397.51      4.97 o 
   2   5   8       86.23       99.56      2.67 o 
   3   5   8      138.33      128.85      2.37 o 
   4   5   8       15.88       16.66      0.62 o 
   5   5   8        3.92        4.87      0.52 o 
   6   5   8        9.29        9.93      0.66 o 
   7   5   8       10.69       13.03      0.52 o 
  -6   6   8        5.84        5.90      0.52 o 
  -5   6   8       12.63       11.76      0.75 o 
   0   6   8        1.68        2.72      0.47 o 
   1   6   8      289.13      283.23      4.40 o 
   2   6   8        9.64        8.48      0.89 o 
   3   6   8       68.80       61.52      1.62 o 
   4   6   8       20.55       19.79      0.59 o 
   5   6   8       12.51       12.79      0.80 o 
   6   6   8        5.84        6.09      0.52 o 
  -6   7   8       10.62       11.43      0.61 o 
  -5   7   8       22.51       23.33      1.03 o 
  -4   7   8       32.64       31.44      1.17 o 
   0   7   8      446.08      479.73      5.62 o 
   1   7   8      321.73      310.83      4.78 o 
   2   7   8      179.52      170.17      2.12 o 
   3   7   8      267.42      244.39      2.05 o 
   4   7   8       32.47       29.52      0.67 o 
   5   7   8       22.56       22.68      0.98 o 
   6   7   8       10.79       13.03      0.66 o 
  -6   8   8       20.95       19.68      0.70 o 
  -5   8   8        3.75        4.40      0.47 o 
  -4   8   8        6.62        5.11      0.52 o 
   0   8   8      519.93      552.22      6.33 o 
   1   8   8       75.37       73.09      2.48 o 
   2   8   8      362.34      340.47      3.91 o 
   3   8   8      200.85      194.93      2.06 o 
   4   8   8        6.59        5.79      0.40 o 
   5   8   8        3.84        4.87      0.47 o 
   6   8   8       20.96       20.48      0.70 o 
  -5   9   8        9.11        8.25      0.52 o 
   0   9   8        2.41        1.12      0.47 o 
   1   9   8      275.58      255.32      2.38 o 
   2   9   8      423.06      395.59      3.02 o 
   3   9   8       29.32       29.41      0.68 o 
   4   9   8      146.11      140.79      1.72 o 
   5   9   8        9.15        9.42      0.61 o 
   6   9   8        9.71       11.01      0.47 o 
  -1  10   8      185.63      173.43      2.21 o 
   0  10   8      115.02      109.57      2.04 o 
   1  10   8      185.91      173.86      2.32 o 
   2  10   8       43.83       42.29      1.15 o 
   3  10   8      115.00      116.96      1.59 o 
   4  10   8       52.75       55.52      1.03 o 
   5  10   8        8.57        9.09      0.52 o 
  -3  11   8       96.66       94.69      1.87 o 
  -2  11   8       51.82       51.16      1.50 o 
  -1  11   8       92.91       94.78      2.01 o 
   0  11   8       34.02       37.26      1.15 o 
   1  11   8       92.86       90.61      2.06 o 
   2  11   8       51.59       47.88      1.50 o 
   3  11   8       96.56       95.73      1.39 o 
   4  11   8        3.51        4.22      0.42 o 
   5  11   8        1.75        1.59      0.23 o 
  -3  12   8        9.11        8.34      0.56 o 
  -2  12   8        3.10        3.23      0.42 o 
  -1  12   8       16.04       16.63      0.84 o 
   0  12   8      116.83      114.42      2.30 o 
   1  12   8       16.04       17.38      0.66 o 
   2  12   8        3.04        3.37      0.47 o 
   3  12   8        8.96        8.80      0.41 o 
  -2  13   8       19.18       18.84      0.84 o 
  -1  13   8       16.70       18.13      0.84 o 
   0  13   8        4.88        4.36      0.47 o 
   1  13   8       16.89       17.48      0.89 o 
   2  13   8       19.16       18.51      0.89 o 
   3  13   8       28.12       31.20      0.98 o 
   4  13   8       27.72       32.80      0.75 o 
  -2  14   8        4.25        5.15      0.42 o 
  -1  14   8       43.96       45.87      1.22 o 
   0  14   8       18.89       18.46      0.80 o 
   1  14   8       43.81       44.75      1.22 o 
   2  14   8        4.31        4.87      0.42 o 
   3  14   8       14.44       18.93      0.66 o 
  -1  15   8        1.81        2.01      0.28 o 
   0  15   8       10.31       10.40      0.56 o 
   1  15   8        1.81        2.16      0.28 o 
   2  15   8       24.34       27.13      0.70 o 
   1   0   9       43.12       50.98      1.64 o 
   2   0   9     1066.41     1148.62      8.25 o 
   3   0   9       27.10       27.69      1.36 o 
   4   0   9      202.26      176.54      3.89 o 
   5   0   9       20.09       15.34      1.27 o 
   6   0   9        9.29        9.23      0.46 o 
   7   0   9        0.97        1.77      0.28 o 
  -7   1   9        6.80        7.12      0.42 o 
  -6   1   9       15.74       15.52      0.58 o 
  -5   1   9       25.94       25.54      0.78 o 
  -4   1   9        0.66        1.22      0.42 o 
  -3   1   9       55.33       47.70      1.78 o 
  -2   1   9        7.37       10.40      0.84 o 
  -1   1   9      358.19      368.97      3.80 o 
   0   1   9     1091.32     1090.66      7.03 o 
   1   1   9      358.32      374.78      4.40 o 
   2   1   9        7.26        7.68      0.75 o 
   3   1   9       55.41       47.98      1.83 o 
   4   1   9        0.68        0.89      0.47 o 
   5   1   9       25.93       23.07      0.87 o 
   6   1   9       15.68       15.38      0.58 o 
   7   1   9        6.83        7.64      0.47 o 
  -7   2   9        3.47        3.94      0.33 o 
  -6   2   9       24.52       24.21      0.94 o 
  -5   2   9       71.80       64.09      1.21 o 
  -3   2   9       76.92       78.20      2.30 o 
  -2   2   9       77.58       69.39      2.06 o 
  -1   2   9      262.52      296.16      3.42 o 
   0   2   9      180.34      224.52      3.23 o 
   1   2   9      263.45      296.30      4.03 o 
   2   2   9       77.85       70.84      2.11 o 
   3   2   9       76.35       77.45      2.39 o 
   4   2   9       15.91       12.46      1.12 o 
   5   2   9       72.20       63.95      1.19 o 
   6   2   9       24.63       24.09      0.68 o 
   7   2   9        3.46        4.17      0.33 o 
  -7   3   9        5.57        7.07      0.42 o 
  -6   3   9        2.42        1.27      0.37 o 
  -5   3   9       44.55       38.07      0.93 o 
  -4   3   9       77.71       74.59      1.83 o 
  -3   3   9        0.37        0.42      0.33 o 
   0   3   9      153.97      159.30      2.76 o 
   1   3   9      136.56      160.52      3.00 o 
   2   3   9       10.24       12.70      0.94 o 
   3   3   9        0.37        2.06      0.52 o 
   4   3   9       77.94       71.79      1.10 o 
   5   3   9       44.59       36.66      0.89 o 
   7   3   9        5.64        6.37      0.37 o 
  -7   4   9       19.22       19.96      0.61 o 
  -6   4   9       11.34       10.87      0.70 o 
  -5   4   9       54.85       52.24      1.59 o 
  -4   4   9       64.86       61.00      1.64 o 
  -3   4   9       83.61       82.42      2.39 o 
   0   4   9      152.13      181.60      3.09 o 
   1   4   9       42.49       58.80      1.92 o 
   2   4   9       67.38       73.79      2.30 o 
   3   4   9       84.04       83.82      2.62 o 
   4   4   9       64.47       59.95      0.80 o 
   5   4   9       55.06       53.60      1.55 o 
   7   4   9       19.25       19.07      0.61 o 
  -6   5   9       49.12       52.10      1.36 o 
  -5   5   9       65.73       60.39      1.69 o 
  -4   5   9       67.07       68.64      1.73 o 
   0   5   9      366.14      393.81      4.78 o 
   1   5   9       64.35       72.44      2.20 o 
   2   5   9        9.34       12.32      1.03 o 
   3   5   9       60.82       49.20      2.06 o 
   4   5   9       67.37       68.95      1.00 o 
   5   5   9       65.75       60.82      1.64 o 
   6   5   9       49.12       52.52      1.31 o 
  -6   6   9        7.64        8.34      0.56 o 
  -5   6   9       38.89       40.06      1.31 o 
  -4   6   9       67.42       67.75      1.73 o 
   0   6   9      100.84       96.14      2.48 o 
   1   6   9       80.43       81.67      2.48 o 
   2   6   9       12.60        9.65      0.94 o 
   3   6   9       73.69       66.46      1.72 o 
   4   6   9       67.42       64.38      1.22 o 
   5   6   9       38.75       37.81      1.27 o 
   6   6   9        7.58        9.00      0.56 o 
  -6   7   9        6.88        7.64      0.47 o 
  -5   7   9        0.84        0.89      0.33 o 
  -4   7   9       59.98       57.96      1.59 o 
   0   7   9        1.64        2.72      0.52 o 
   1   7   9      156.10      162.02      3.61 o 
   2   7   9        4.06        5.81      0.80 o 
   3   7   9       10.12       10.53      0.51 o 
   4   7   9       60.07       55.85      1.59 o 
   5   7   9        0.84        0.74      0.26 o 
   6   7   9        6.92        7.50      0.47 o 
  -6   8   9       19.01       19.91      0.61 o 
  -5   8   9       22.50       22.16      0.89 o 
   0   8   9       10.62       11.01      0.98 o 
   1   8   9      282.36      265.19      4.78 o 
   2   8   9        6.60        5.94      0.40 o 
   3   8   9       58.58       54.97      1.12 o 
   4   8   9        2.27        2.90      0.42 o 
   5   8   9       22.51       22.96      0.63 o 
   6   8   9       19.02       21.46      0.66 o 
   1   9   9       20.94       19.52      0.97 o 
   2   9   9       48.20       42.11      0.99 o 
   3   9   9      135.99      120.23      2.34 o 
   4   9   9       17.78       18.27      0.89 o 
   5   9   9        2.03        3.14      0.37 o 
  -1  10   9       84.11       79.90      1.50 o 
   0  10   9        3.14        3.68      0.40 o 
   1  10   9       84.22       78.83      1.87 o 
   2  10   9      267.19      251.93      3.42 o 
   3  10   9        2.38        2.81      0.47 o 
   4  10   9       28.05       28.86      1.03 o 
   5  10   9        6.06        6.28      0.42 o 
  -2  11   9        3.56        4.03      0.47 o 
  -1  11   9        9.88        9.84      0.66 o 
   0  11   9        2.27        3.55      0.35 o 
   1  11   9        9.90       10.03      0.75 o 
   2  11   9        3.49        3.61      0.47 o 
   3  11   9       87.47       84.90      1.87 o 
   4  11   9       21.47       23.75      0.84 o 
  -2  12   9        7.56        7.40      0.56 o 
  -1  12   9        6.80        6.55      0.40 o 
   0  12   9        0.01        0.33      0.28 o 
   1  12   9        6.87        6.39      0.41 o 
   2  12   9        7.49        7.26      0.61 o 
   3  12   9       14.60       17.52      0.84 o 
   4  12   9        1.20        1.45      0.17 o 
  -2  13   9       28.80       33.50      1.03 o 
   0  13   9        4.74        4.83      0.47 o 
   1  13   9       11.98       12.42      0.75 o 
   2  13   9       28.91       33.31      1.12 o 
   3  13   9        0.26        0.56      0.23 o 
  -2  14   9       32.99       36.92      0.89 o 
  -1  14   9        4.25        4.50      0.42 o 
   0  14   9        3.08        4.34      0.33 o 
   1  14   9        4.28        4.22      0.42 o 
   2  14   9       33.11       38.75      1.03 o 
   3  14   9       28.14       31.06      0.75 o 
  -1  15   9        9.08       10.26      0.47 o 
   0  15   9       20.81       24.83      0.75 o 
   1  15   9        9.00       10.78      0.33 o 
   0   0  10     1538.56     1577.38      9.04 o 
   1   0  10       51.33       57.12      1.23 o 
   2   0  10        0.40        0.66      0.37 o 
   3   0  10       78.80       81.85      2.48 o 
   4   0  10       66.11       69.94      1.46 o 
   5   0  10        0.41        0.18      0.19 o 
   6   0  10       30.01       25.41      0.70 o 
  -7   1  10        0.06        0.47      0.19 o 
  -6   1  10        3.73        3.99      0.33 o 
  -5   1  10        2.75        3.24      0.35 o 
  -4   1  10       14.36       15.86      0.72 o 
  -3   1  10      141.30      141.03      3.23 o 
  -2   1  10      495.87      467.60      5.53 o 
  -1   1  10      521.64      544.82      3.77 o 
   0   1  10      827.30      864.45      6.70 o 
   1   1  10      520.62      546.55      5.72 o 
   2   1  10      496.07      472.57      5.67 o 
   3   1  10      141.37      139.67      3.23 o 
   4   1  10       14.20       15.85      0.74 o 
   5   1  10        2.80        2.90      0.47 o 
   6   1  10        3.79        4.34      0.33 o 
  -7   2  10        1.55        1.59      0.23 o 
  -6   2  10       17.08       16.22      0.55 o 
  -5   2  10       72.52       74.36      1.87 o 
  -4   2  10       36.67       34.30      1.27 o 
  -3   2  10       83.02       81.15      2.44 o 
  -2   2  10      283.08      296.44      4.45 o 
  -1   2  10      259.88      274.80      3.51 o 
   0   2  10      194.35      223.02      3.47 o 
   1   2  10      260.33      275.78      4.12 o 
   2   2  10      282.65      290.73      4.50 o 
   3   2  10       82.95       80.92      2.53 o 
   4   2  10       37.18       30.76      0.84 o 
   5   2  10       72.65       73.97      1.28 o 
   6   2  10       17.06       15.94      0.55 o 
  -6   3  10        1.05        1.12      0.37 o 
  -5   3  10       20.75       19.63      1.03 o 
  -4   3  10       37.58       36.45      1.31 o 
  -3   3  10       51.90       50.04      1.92 o 
  -2   3  10      413.48      403.36      5.29 o 
   0   3  10      249.49      263.74      3.80 o 
   1   3  10      129.30      136.95      2.95 o 
   2   3  10      413.51      414.80      5.53 o 
   3   3  10       52.03       52.85      2.11 o 
   4   3  10       37.63       38.43      0.77 o 
   5   3  10       21.04       18.84      0.65 o 
   6   3  10        1.04        1.69      0.33 o 
  -6   4  10       18.31       20.33      0.89 o 
  -5   4  10        9.34        8.67      0.70 o 
  -4   4  10       11.85       12.98      0.80 o 
  -3   4  10       51.48       54.02      2.01 o 
   0   4  10      102.13      104.34      2.48 o 
   1   4  10       14.52       17.90      1.12 o 
   2   4  10       19.70       24.50      1.41 o 
   3   4  10       51.68       57.91      2.25 o 
   4   4  10       11.83       13.19      0.47 o 
   5   4  10        9.36       10.12      0.50 o 
  -6   5  10        2.19        2.01      0.37 o 
  -5   5  10       10.43       11.57      0.75 o 
  -4   5  10       37.12       38.00      1.31 o 
   0   5  10       75.40       70.80      2.16 o 
   1   5  10      128.46      143.14      3.23 o 
   2   5  10       27.27       27.50      1.55 o 
   3   5  10       14.50       16.49      1.27 o 
   4   5  10       37.25       37.10      0.72 o 
   5   5  10       10.47       11.44      0.48 o 
  -6   6  10        5.27        4.92      0.42 o 
  -5   6  10        5.55        7.26      0.61 o 
  -4   6  10      187.31      180.20      2.81 o 
   0   6  10       66.39       70.98      2.20 o 
   1   6  10       76.04       76.23      2.48 o 
   2   6  10        2.28        2.39      0.56 o 
   3   6  10       93.98       90.59      1.43 o 
   4   6  10      187.28      182.99      1.99 o 
   5   6  10        5.57        7.22      0.40 o 
  -6   7  10       17.73       19.82      0.66 o 
  -5   7  10       36.23       38.84      1.22 o 
  -4   7  10      107.41      100.08      2.01 o 
   0   7  10      143.71      148.20      3.28 o 
   1   7  10       26.56       21.41      1.36 o 
   2   7  10      596.92      562.48      7.22 o 
   3   7  10      229.36      221.46      2.26 o 
   4   7  10      107.00      101.84      2.58 o 
   5   7  10       36.30       39.01      0.83 o 
  -5   8  10       10.12        9.93      0.56 o 
   0   8  10       33.72       33.92      1.64 o 
   1   8  10       86.43       79.17      1.16 o 
   2   8  10      200.59      196.25      2.12 o 
   3   8  10      283.86      274.72      2.94 o 
   4   8  10        3.42        3.47      0.47 o 
   5   8  10       10.11       10.32      0.41 o 
   0   9  10      160.55      153.96      2.53 o 
   1   9  10       85.43       80.44      1.38 o 
   2   9  10       78.70       73.07      1.32 o 
   3   9  10       58.61       58.75      1.64 o 
   4   9  10       14.84       16.25      0.58 o 
   5   9  10        4.73        5.32      0.30 o 
  -1  10  10      343.47      317.57      5.48 o 
   0  10  10        7.02        4.84      0.43 o 
   1  10  10      343.86      324.89      2.74 o 
   2  10  10       17.19       15.93      0.89 o 
   3  10  10        3.80        4.08      0.52 o 
   4  10  10       14.50       14.93      0.52 o 
   5  10  10        3.54        5.48      0.37 o 
  -2  11  10       25.24       25.21      0.98 o 
  -1  11  10       38.62       38.61      1.31 o 
   0  11  10      457.58      450.13      3.13 o 
   1  11  10       38.59       38.98      1.36 o 
   2  11  10       25.19       26.43      1.12 o 
   3  11  10      104.39      107.15      2.06 o 
   4  11  10       14.90       15.32      0.87 o 
  -2  12  10       15.31       15.60      0.75 o 
  -1  12  10        6.58        7.13      0.70 o 
   0  12  10      118.75      116.57      2.16 o 
   1  12  10        6.60        7.15      0.43 o 
   2  12  10       15.22       16.16      0.84 o 
   3  12  10       13.91       14.34      0.70 o 
   4  12  10        8.77       10.33      0.73 o 
  -2  13  10       18.19       18.79      0.70 o 
  -1  13  10        9.70       11.29      0.66 o 
   0  13  10       25.73       29.28      1.03 o 
   1  13  10        9.69       11.48      0.66 o 
   2  13  10       18.14       19.54      0.84 o 
   3  13  10       16.34       18.18      0.70 o 
  -1  14  10        5.53        5.58      0.42 o 
   0  14  10        1.32        1.25      0.26 o 
   1  14  10        5.42        5.62      0.42 o 
   2  14  10        7.15        8.90      0.47 o 
   0  15  10        5.01        4.78      0.33 o 
   1   0  11      295.29      293.82      2.95 o 
   2   0  11       26.08       29.47      1.50 o 
   3   0  11      155.91      152.41      3.51 o 
   4   0  11        1.86        0.84      0.37 o 
   5   0  11       49.83       43.25      1.45 o 
   6   0  11        2.12        2.34      0.25 o 
  -6   1  11        6.25        4.69      0.47 o 
  -5   1  11       17.66       16.54      0.94 o 
  -4   1  11       82.89       81.90      1.97 o 
  -3   1  11      165.24      165.63      3.65 o 
  -2   1  11      266.17      268.24      4.45 o 
  -1   1  11      411.00      417.92      3.49 o 
   0   1  11      391.38      402.38      4.92 o 
   1   1  11      410.92      416.62      5.25 o 
   2   1  11      266.42      264.25      4.50 o 
   3   1  11      166.04      160.66      3.61 o 
   4   1  11       82.80       78.71      1.92 o 
   5   1  11       17.85       16.45      0.89 o 
   6   1  11        6.22        5.29      0.33 o 
  -6   2  11        5.00        5.29      0.52 o 
  -5   2  11        7.97        9.32      0.75 o 
  -4   2  11       16.58       17.43      0.94 o 
  -3   2  11      126.28      118.12      3.09 o 
  -2   2  11      116.14      110.43      2.86 o 
   0   2  11      285.74      297.52      4.26 o 
   1   2  11       63.27       58.00      2.01 o 
   2   2  11      116.10      108.04      2.86 o 
   3   2  11      126.35      123.23      3.23 o 
   4   2  11       16.53       15.75      0.64 o 
   5   2  11        8.04        9.40      0.48 o 
   6   2  11        5.01        4.87      0.31 o 
  -6   3  11        3.90        4.08      0.42 o 
  -5   3  11       36.47       32.98      1.27 o 
  -4   3  11      231.02      223.07      3.23 o 
  -3   3  11      139.73      135.17      3.33 o 
  -2   3  11      189.51      167.78      3.61 o 
   0   3  11        4.44        5.72      0.66 o 
   1   3  11       70.85       70.84      2.20 o 
   2   3  11      189.72      172.80      3.75 o 
   3   3  11      139.85      134.28      3.42 o 
   4   3  11      230.90      221.08      1.84 o 
   5   3  11       36.64       32.10      0.91 o 
   6   3  11        3.85        4.94      0.30 o 
  -6   4  11        2.85        3.14      0.42 o 
  -5   4  11       52.15       47.13      1.45 o 
  -4   4  11       12.26       11.90      0.80 o 
  -3   4  11      127.80      127.54      3.23 o 
   0   4  11      145.13      167.83      3.33 o 
   1   4  11       49.94       50.18      1.97 o 
   2   4  11      100.60       93.47      2.81 o 
   3   4  11      127.78      124.77      3.37 o 
   4   4  11       12.31       11.70      0.45 o 
   5   4  11       51.93       48.18      0.80 o 
   6   4  11        2.91        3.00      0.37 o 
  -6   5  11       29.51       28.67      0.94 o 
  -5   5  11       75.49       78.95      1.83 o 
  -4   5  11       72.60       77.03      1.87 o 
  -3   5  11       48.90       42.68      1.31 o 
   0   5  11       35.30       36.26      1.59 o 
   1   5  11      114.62      111.51      2.95 o 
   2   5  11        7.29        7.78      0.84 o 
   3   5  11       48.58       44.04      0.89 o 
   4   5  11       72.59       73.90      1.57 o 
   5   5  11       75.69       79.22      1.21 o 
  -6   6  11       12.44       13.63      0.61 o 
  -5   6  11       28.24       30.97      1.08 o 
  -4   6  11       61.15       58.43      1.59 o 
   0   6  11       37.79       41.61      1.78 o 
   1   6  11       16.53       19.21      1.31 o 
   2   6  11       90.34       84.76      2.81 o 
   3   6  11        1.86        0.85      0.23 o 
   4   6  11       61.02       57.02      1.64 o 
   5   6  11       28.17       31.49      1.03 o 
  -5   7  11        0.01        0.28      0.23 o 
  -4   7  11       31.18       30.97      1.12 o 
  -2   7  11       28.10       27.46      1.08 o 
   0   7  11       13.12       11.99      0.98 o 
   1   7  11       39.03       37.44      1.83 o 
   2   7  11       28.01       25.85      0.70 o 
   3   7  11       27.99       27.91      0.82 o 
   4   7  11       31.22       30.13      1.17 o 
   5   7  11        0.01        0.29      0.15 o 
  -2   8  11      109.97       90.38      1.97 o 
  -1   8  11        6.82        7.31      0.61 o 
   0   8  11        3.79        4.51      0.66 o 
   1   8  11        6.87        6.80      0.37 o 
   2   8  11      109.64       92.58      1.49 o 
   3   8  11       27.27       24.60      1.12 o 
   4   8  11       33.08       29.99      1.12 o 
   5   8  11       38.80       41.55      0.74 o 
  -2   9  11       16.14       16.16      0.84 o 
  -1   9  11       89.67       79.98      1.92 o 
   0   9  11        0.44        0.66      0.28 o 
   1   9  11       89.36       79.38      1.35 o 
   2   9  11       16.12       14.62      0.84 o 
   3   9  11       99.81       94.36      2.06 o 
   4   9  11        3.62        4.73      0.37 o 
   5   9  11       20.07       22.46      0.84 o 
  -1  10  11       23.94       25.02      1.08 o 
   0  10  11       10.73       11.29      0.75 o 
   1  10  11       23.87       25.21      1.08 o 
   2  10  11        0.83        1.59      0.37 o 
   3  10  11       28.80       27.74      1.12 o 
   4  10  11       71.29       71.98      1.34 o 
  -1  11  11      104.77      101.06      2.06 o 
   0  11  11       55.10       54.19      1.06 o 
   1  11  11      104.50      100.55      2.11 o 
   2  11  11       13.19       13.59      0.80 o 
   3  11  11       86.34       88.08      1.83 o 
   4  11  11       39.41       44.32      1.08 o 
  -1  12  11       17.97       17.85      0.84 o 
   0  12  11        0.60        1.31      0.33 o 
   1  12  11       17.89       18.46      0.63 o 
   2  12  11        0.26        0.47      0.33 o 
   3  12  11       11.30       14.24      0.66 o 
   4  12  11       39.40       40.06      0.84 o 
  -1  13  11       29.99       29.28      0.94 o 
   0  13  11        0.68        1.16      0.19 o 
   1  13  11       29.80       31.39      1.03 o 
   2  13  11       32.66       31.81      0.98 o 
   3  13  11       17.11       19.07      0.66 o 
  -1  14  11        0.19        0.47      0.14 o 
   0  14  11       13.03       15.42      0.43 o 
   1  14  11        0.19        0.75      0.15 o 
   2  14  11        0.31        0.48      0.12 o 
   0   0  12        8.76       13.54      0.98 o 
   1   0  12       30.61       31.59      1.04 o 
   2   0  12        0.00       -0.05      0.37 o 
   3   0  12      623.67      572.97      6.98 o 
   4   0  12       42.57       47.74      1.50 o 
   5   0  12        7.69        6.00      0.61 o 
   6   0  12        0.03        0.33      0.23 o 
  -6   1  12       15.24       11.76      0.66 o 
  -5   1  12       44.44       45.54      1.45 o 
  -4   1  12       22.86       21.08      1.03 o 
  -3   1  12      123.00      117.18      3.19 o 
  -2   1  12      156.54      154.62      3.56 o 
  -1   1  12      197.26      217.28      2.69 o 
   0   1  12        0.62        0.85      0.30 o 
   1   1  12      198.37      212.20      2.71 o 
   2   1  12      157.08      156.77      3.56 o 
   3   1  12      122.90      116.20      3.19 o 
   4   1  12       22.83       19.82      0.98 o 
   5   1  12       44.39       43.06      1.41 o 
   6   1  12       15.36       13.77      0.70 o 
  -6   2  12        0.91        2.06      0.37 o 
  -5   2  12       20.08       18.32      0.94 o 
  -4   2  12       33.74       38.33      1.36 o 
  -3   2  12       89.64       92.16      2.81 o 
  -2   2  12      343.61      345.59      5.29 o 
  -1   2  12       21.22       20.05      1.27 o 
   0   2  12       57.88       69.91      2.20 o 
   1   2  12       21.15       20.38      1.27 o 
   2   2  12      343.39      329.62      5.20 o 
   3   2  12       90.30       86.63      2.81 o 
   4   2  12       33.83       35.64      0.94 o 
   5   2  12       20.21       17.38      0.63 o 
   6   2  12        0.92        2.12      0.21 o 
  -6   3  12        5.52        6.28      0.52 o 
  -5   3  12        2.70        2.95      0.47 o 
  -4   3  12      166.65      159.21      2.72 o 
  -3   3  12       53.25       48.57      0.90 o 
  -2   3  12        5.38        4.26      0.70 o 
   0   3  12        0.72        1.45      0.42 o 
   1   3  12      250.70      253.62      4.40 o 
   2   3  12        5.50        4.97      0.80 o 
   3   3  12       53.31       48.14      1.27 o 
   4   3  12      166.20      159.39      1.59 o 
   5   3  12        2.72        2.79      0.30 o 
   6   3  12        5.60        6.84      0.47 o 
  -6   4  12       15.43       14.85      0.66 o 
  -5   4  12        7.06        6.37      0.61 o 
  -4   4  12       36.91       34.58      1.27 o 
  -3   4  12      190.61      176.93      1.71 o 
  -2   4  12      112.91      111.61      3.09 o 
   0   4  12      221.26      226.58      4.03 o 
   1   4  12      129.04      118.59      3.09 o 
   2   4  12      112.76      112.92      3.19 o 
   3   4  12      190.53      179.04      1.81 o 
   4   4  12       36.78       33.44      0.89 o 
   5   4  12        7.10        6.16      0.40 o 
   6   4  12       15.48       15.23      0.61 o 
  -6   5  12       11.73       17.43      0.66 o 
  -5   5  12       10.37        9.93      0.66 o 
  -4   5  12        1.95        2.30      0.42 o 
  -3   5  12      216.23      199.74      4.17 o 
   0   5  12       28.28       32.38      1.55 o 
   1   5  12       27.55       29.05      1.59 o 
   2   5  12      128.89      121.73      3.37 o 
   3   5  12      216.13      208.81      2.57 o 
   4   5  12        1.99        1.95      0.30 o 
   5   5  12       10.33       11.29      0.66 o 
   6   5  12       11.76       17.66      0.61 o 
  -6   6  12        2.93        3.23      0.28 o 
  -5   6  12       35.64       38.94      1.17 o 
  -4   6  12        3.73        4.64      0.47 o 
  -2   6  12      264.30      236.28      3.19 o 
   0   6  12        0.92        0.75      0.37 o 
   1   6  12       53.37       55.10      2.25 o 
   2   6  12      264.42      238.16      2.05 o 
   3   6  12       90.73       83.89      1.41 o 
   4   6  12        3.73        4.69      0.52 o 
   6   6  12        2.94        3.56      0.28 o 
  -5   7  12       10.43       11.71      0.61 o 
  -2   7  12       21.68       19.26      0.94 o 
  -1   7  12       35.11       31.76      0.84 o 
   0   7  12        1.47        0.89      0.33 o 
   1   7  12       35.14       32.59      0.76 o 
   2   7  12       21.57       19.78      0.61 o 
   3   7  12        5.41        5.76      0.56 o 
   4   7  12       48.44       50.04      1.45 o 
   5   7  12       10.46       11.01      0.61 o 
  -2   8  12       34.34       31.35      1.22 o 
  -1   8  12       14.51       12.32      0.80 o 
   1   8  12       14.52       13.39      0.50 o 
   2   8  12       34.40       32.27      0.89 o 
   3   8  12      121.12      116.24      2.30 o 
   4   8  12       13.99       13.63      0.75 o 
   5   8  12        3.97        3.84      0.33 o 
  -2   9  12       63.53       62.36      1.64 o 
  -1   9  12      131.30      119.99      2.34 o 
   0   9  12       51.71       49.10      1.41 o 
   1   9  12      131.47      114.89      2.30 o 
   2   9  12       63.64       62.55      1.69 o 
   3   9  12       78.50       76.47      1.83 o 
   4   9  12        4.26        3.56      0.42 o 
   5   9  12        6.75        7.92      0.42 o 
  -2  10  12      131.79      132.50      2.25 o 
  -1  10  12       14.05       14.43      0.84 o 
   0  10  12       24.50       24.36      1.03 o 
   1  10  12       14.15       14.38      0.84 o 
   2  10  12      131.81      129.22      2.39 o 
   3  10  12        2.15        3.05      0.42 o 
   4  10  12        6.09        7.03      0.52 o 
  -1  11  12       21.50       20.29      0.94 o 
   0  11  12      118.81      120.15      1.51 o 
   1  11  12       21.41       20.24      0.94 o 
   2  11  12        6.87        7.68      0.61 o 
   3  11  12        4.23        6.09      0.52 o 
   4  11  12        2.67        3.61      0.33 o 
  -1  12  12        9.36        9.13      0.41 o 
   0  12  12       30.99       33.97      0.77 o 
   1  12  12        9.39       10.11      0.45 o 
   2  12  12       12.86       14.06      0.70 o 
   3  12  12        8.15        8.53      0.52 o 
  -1  13  12       24.33       17.02      5.97 o 
   0  13  12        0.03        0.26      0.15 o 
   1  13  12       24.27       23.59      0.58 o 
   2  13  12        2.03        1.59      0.20 o 
   0  14  12       54.27       53.70      0.70 o 
   1  14  12        4.59        5.01      0.37 o 
   1   0  13       40.22       39.57      1.22 o 
   2   0  13      185.09      169.80      3.84 o 
   3   0  13      261.54      243.11      2.07 o 
   4   0  13       20.69       20.57      1.03 o 
   5   0  13       43.52       41.75      1.36 o 
   6   0  13        1.64        1.22      0.33 o 
  -6   1  13        1.64        2.58      0.37 o 
  -5   1  13       35.99       36.08      1.27 o 
  -4   1  13       62.57       55.66      1.64 o 
  -3   1  13       74.58       74.24      1.14 o 
  -2   1  13      311.28      296.21      5.11 o 
  -1   1  13       23.82       26.05      1.50 o 
   0   1  13        0.35        0.64      0.26 o 
   1   1  13       23.95       25.39      1.01 o 
   2   1  13      310.74      292.46      5.06 o 
   3   1  13       75.00       73.17      1.14 o 
   4   1  13       62.42       56.79      1.64 o 
   5   1  13       35.84       34.62      0.87 o 
   6   1  13        1.69        2.67      0.33 o 
  -6   2  13       11.12       10.92      0.61 o 
  -5   2  13       12.64       13.35      0.80 o 
  -4   2  13      157.68      147.31      2.62 o 
  -3   2  13      110.35      111.62      1.40 o 
  -2   2  13      463.57      439.96      6.23 o 
  -1   2  13        1.18        1.41      0.47 o 
   0   2  13       65.64       73.06      1.69 o 
   1   2  13        1.12        1.45      0.52 o 
   2   2  13      464.60      433.77      6.18 o 
   3   2  13      110.50      109.19      1.82 o 
   4   2  13      157.72      143.14      2.58 o 
   5   2  13       12.69       13.07      0.89 o 
   6   2  13       11.16       11.24      0.56 o 
  -6   3  13        0.65        0.80      0.23 o 
  -5   3  13       16.09       14.81      0.84 o 
  -4   3  13       65.49       55.57      1.59 o 
  -3   3  13       49.16       46.45      0.91 o 
  -2   3  13       58.32       52.94      2.20 o 
  -1   3  13      288.57      268.61      4.83 o 
   0   3  13       52.73       51.59      1.97 o 
   1   3  13      287.73      273.91      4.78 o 
   2   3  13       58.26       57.77      2.34 o 
   3   3  13       49.01       44.37      1.19 o 
   4   3  13       65.40       56.68      1.94 o 
   5   3  13       16.17       14.70      0.55 o 
  -6   4  13        9.05       13.92      0.61 o 
  -5   4  13        6.66        5.25      0.52 o 
  -4   4  13       18.38       18.32      0.94 o 
  -3   4  13      486.09      450.19      3.08 o 
  -2   4  13       88.32       80.17      2.72 o 
   0   4  13      102.08      103.73      2.86 o 
   1   4  13      108.44      141.59      3.51 o 
   2   4  13       88.26       80.40      1.55 o 
   3   4  13      487.05      443.38      2.89 o 
   4   4  13       18.37       18.77      0.96 o 
   5   4  13        6.64        5.76      0.52 o 
  -6   5  13        5.09        5.34      0.37 o 
  -5   5  13       13.29       13.35      0.70 o 
  -4   5  13       26.56       24.22      1.03 o 
  -3   5  13       40.14       37.97      1.66 o 
  -2   5  13       30.90       31.25      1.45 o 
   0   5  13       31.54       32.98      1.64 o 
   1   5  13        2.20        2.25      0.52 o 
   2   5  13       30.86       29.69      0.75 o 
   3   5  13       39.93       38.60      1.12 o 
   4   5  13       26.77       25.25      1.08 o 
   5   5  13       13.39       13.49      0.70 o 
  -5   6  13        2.27        3.09      0.37 o 
  -4   6  13        5.57        5.34      0.47 o 
  -2   6  13       69.55       66.73      1.43 o 
  -1   6  13        4.24        4.49      0.35 o 
   0   6  13        4.26        4.00      0.33 o 
   1   6  13        4.24        4.64      0.31 o 
   2   6  13       69.77       66.31      1.11 o 
   3   6  13       42.98       42.87      1.45 o 
   4   6  13        5.66        5.67      0.56 o 
  -5   7  13        2.12        0.70      0.19 o 
  -2   7  13       34.79       31.06      1.22 o 
  -1   7  13      130.44      121.62      1.66 o 
   0   7  13       27.67       22.68      1.08 o 
   1   7  13      130.88      121.66      1.47 o 
   2   7  13       34.82       32.91      0.80 o 
   3   7  13       25.52       24.18      1.08 o 
   4   7  13       19.22       16.87      0.84 o 
   5   7  13        2.09        1.78      0.28 o 
  -2   8  13       50.84       49.34      1.50 o 
  -1   8  13      157.45      147.78      2.62 o 
   0   8  13        6.65        5.83      0.41 o 
   1   8  13      157.48      143.69      1.61 o 
   2   8  13       50.91       46.55      1.06 o 
   3   8  13        5.51        5.76      0.56 o 
   4   8  13        3.32        2.81      0.37 o 
   5   8  13       11.80       14.90      0.56 o 
  -2   9  13       69.25       67.19      1.69 o 
  -1   9  13        2.72        2.34      0.47 o 
   0   9  13       31.97       32.61      1.27 o 
   1   9  13        2.74        1.97      0.37 o 
   2   9  13       69.26       68.55      1.73 o 
   3   9  13       13.82       14.38      0.80 o 
   4   9  13        1.48        1.69      0.33 o 
  -2  10  13       46.22       44.56      1.31 o 
  -1  10  13       10.84       10.73      0.75 o 
   0  10  13        2.17        3.05      0.29 o 
   1  10  13       10.79       10.03      0.70 o 
   2  10  13       46.25       43.06      1.36 o 
   3  10  13       18.82       18.84      0.84 o 
   4  10  13       29.72       36.59      0.98 o 
  -1  11  13        0.37        0.47      0.33 o 
   0  11  13        2.31        3.19      0.47 o 
   1  11  13        0.37        0.33      0.23 o 
   2  11  13       16.53       18.46      0.84 o 
   3  11  13       32.05       36.36      0.73 o 
  -1  12  13       11.93       13.82      0.70 o 
   0  12  13       18.21       22.58      0.94 o 
   1  12  13       11.85       13.65      0.49 o 
   2  12  13       15.13       16.50      0.41 o 
   3  12  13        1.68        2.05      0.15 o 
  -1  13  13       39.26       39.31      0.89 o 
   0  13  13        0.05        0.47      0.23 o 
   1  13  13       39.36       41.65      0.71 o 
   2  13  13        2.06        1.69      0.17 o 
   0   0  14      157.26      153.16      3.56 o 
   1   0  14        8.06        6.18      0.80 o 
   2   0  14       27.27       24.50      1.55 o 
   3   0  14      320.98      283.87      2.29 o 
   4   0  14       34.55       30.27      1.22 o 
   5   0  14        0.65        0.80      0.37 o 
   6   0  14        1.14        1.12      0.28 o 
  -6   1  14        3.73        2.72      0.33 o 
  -5   1  14        2.52        3.00      0.42 o 
  -4   1  14        7.29        7.54      0.66 o 
  -3   1  14        0.62        0.91      0.19 o 
  -2   1  14      326.01      307.45      5.39 o 
  -1   1  14      338.91      333.60      5.44 o 
   0   1  14       31.27       30.29      1.13 o 
   1   1  14      339.32      330.55      3.69 o 
   2   1  14      326.70      301.41      5.29 o 
   3   1  14        0.60        1.39      0.29 o 
   4   1  14        7.33        8.39      0.70 o 
   5   1  14        2.50        2.43      0.29 o 
   6   1  14        3.75        3.19      0.33 o 
  -6   2  14       15.09       17.76      0.66 o 
  -5   2  14        2.77        3.05      0.47 o 
  -4   2  14       33.61       31.06      1.22 o 
  -3   2  14      200.69      190.34      1.86 o 
  -2   2  14      293.61      287.83      2.95 o 
  -1   2  14      201.51      184.88      4.08 o 
   0   2  14       97.73       94.95      1.99 o 
   1   2  14      201.16      190.12      2.83 o 
   2   2  14      292.79      286.35      2.33 o 
   3   2  14      200.64      186.18      1.84 o 
   4   2  14       33.71       31.72      1.27 o 
   5   2  14        2.80        3.00      0.30 o 
  -6   3  14        0.85        1.03      0.23 o 
  -5   3  14       51.43       53.37      1.41 o 
  -4   3  14        1.29        2.16      0.42 o 
  -3   3  14      176.48      158.99      1.84 o 
  -2   3  14      510.62      471.00      3.79 o 
  -1   3  14      113.19      103.92      3.09 o 
   0   3  14      244.35      241.39      4.40 o 
   1   3  14      112.98      108.65      3.14 o 
   2   3  14      511.54      472.35      2.91 o 
   3   3  14      176.68      156.45      1.70 o 
   4   3  14        1.30        2.24      0.61 o 
   5   3  14       51.63       54.16      0.99 o 
  -6   4  14        2.03        3.14      0.28 o 
  -5   4  14        3.24        4.54      0.47 o 
  -4   4  14       67.11       65.60      1.69 o 
  -3   4  14       36.29       33.81      0.78 o 
  -2   4  14      165.21      159.35      3.94 o 
  -1   4  14       69.12       75.88      1.85 o 
   0   4  14       11.20       10.12      0.94 o 
   1   4  14       69.32       75.41      1.51 o 
   2   4  14      165.03      157.81      1.76 o 
   3   4  14       36.25       35.64      0.91 o 
   4   4  14       67.25       62.41      1.69 o 
   5   4  14        3.25        4.69      0.47 o 
  -5   5  14        3.40        3.61      0.37 o 
  -4   5  14       20.61       20.15      0.89 o 
  -3   5  14       47.53       46.39      1.45 o 
  -2   5  14       22.38       23.50      1.24 o 
  -1   5  14       13.07       12.74      0.66 o 
   0   5  14       27.31       28.05      0.71 o 
   1   5  14       12.99       13.17      0.42 o 
   2   5  14       22.50       22.15      0.66 o 
   3   5  14       47.65       45.35      1.01 o 
   4   5  14       20.46       20.29      0.98 o 
   5   5  14        3.38        3.37      0.37 o 
  -5   6  14        6.15        5.76      0.42 o 
  -3   6  14       65.85       64.33      1.69 o 
  -2   6  14       36.95       30.74      1.00 o 
  -1   6  14       14.81       14.23      0.59 o 
   0   6  14        0.71        0.80      0.22 o 
   1   6  14       14.93       14.28      0.44 o 
   2   6  14       36.76       34.30      0.89 o 
   3   6  14       66.19       62.31      1.17 o 
   4   6  14       26.98       26.52      1.08 o 
   5   6  14        6.17        5.53      0.42 o 
  -3   7  14        8.20        8.25      0.61 o 
  -2   7  14      106.00      104.39      2.20 o 
  -1   7  14        3.08        2.67      0.31 o 
   0   7  14       22.25       20.49      0.71 o 
   1   7  14        3.07        2.26      0.19 o 
   2   7  14      105.86      102.74      1.54 o 
   3   7  14        8.08        8.01      0.66 o 
   4   7  14        2.39        3.42      0.42 o 
   5   7  14        3.27        3.23      0.33 o 
  -3   8  14       37.66       40.62      1.27 o 
  -2   8  14       49.63       50.13      1.50 o 
  -1   8  14       54.63       49.81      1.55 o 
   0   8  14       36.65       27.86      0.91 o 
   1   8  14       54.77       50.28      1.06 o 
   2   8  14       49.64       50.51      1.50 o 
   3   8  14       37.49       40.76      1.31 o 
   4   8  14        1.76        1.36      0.28 o 
  -3   9  14       13.10       12.23      0.66 o 
  -2   9  14       77.24       80.49      1.83 o 
  -1   9  14       35.22       36.26      1.31 o 
   0   9  14      155.07      136.39      2.53 o 
   1   9  14       35.07       38.12      0.93 o 
   2   9  14       77.11       81.48      1.87 o 
   3   9  14       13.18       11.50      0.48 o 
   4   9  14        1.83        1.87      0.28 o 
  -1  10  14       87.76       84.01      1.87 o 
   0  10  14        7.91        9.00      0.70 o 
   1  10  14       87.65       83.99      1.31 o 
   2  10  14        1.07        1.57      0.25 o 
   3  10  14       27.71       30.19      1.52 o 
   4  10  14        7.00        9.00      0.47 o 
  -1  11  14       15.74       15.65      0.80 o 
   0  11  14       38.91       38.00      1.22 o 
   1  11  14       15.90       15.44      0.43 o 
   2  11  14        3.88        4.62      0.31 o 
   3  11  14       17.27       17.83      1.01 o 
  -1  12  14        3.55        3.61      0.37 o 
   0  12  14       12.67       12.60      0.66 o 
   1  12  14        3.55        3.99      0.26 o 
   2  12  14        5.12        5.28      0.22 o 
   0  13  14        7.06        6.51      0.42 o 
   1  13  14        2.11        2.86      0.33 o 
   1   0  15      445.13      446.05      6.47 o 
   2   0  15      270.41      246.93      2.12 o 
   3   0  15        5.74        5.59      0.46 o 
   4   0  15        3.58        3.84      0.52 o 
   5   0  15       38.21       40.44      0.86 o 
  -6   1  15        1.16        0.94      0.23 o 
  -5   1  15        1.31        1.27      0.33 o 
  -4   1  15       25.63       26.47      1.12 o 
  -3   1  15      101.29       93.24      1.33 o 
  -2   1  15       48.08       46.58      0.93 o 
  -1   1  15       30.28       27.97      1.69 o 
   0   1  15       27.71       25.68      1.08 o 
   1   1  15       30.45       28.96      1.69 o 
   2   1  15       48.07       46.85      0.94 o 
   3   1  15      101.38       95.01      1.31 o 
   4   1  15       25.68       26.19      1.12 o 
   5   1  15        1.30        0.91      0.21 o 
  -6   2  15        7.44        8.81      0.42 o 
  -5   2  15        2.11        3.19      0.42 o 
  -4   2  15       52.10       50.41      1.50 o 
  -3   2  15       24.08       24.10      0.68 o 
  -2   2  15      253.61      229.53      2.02 o 
  -1   2  15      210.23      198.24      2.44 o 
   0   2  15      124.81      127.69      2.37 o 
   1   2  15      210.67      196.38      2.14 o 
   2   2  15      253.59      235.12      2.10 o 
   3   2  15       24.28       24.34      0.68 o 
   4   2  15       52.15       51.76      1.11 o 
   5   2  15        2.10        2.83      0.28 o 
  -5   3  15        5.94        6.09      0.52 o 
  -4   3  15       36.98       39.73      0.96 o 
  -3   3  15      273.22      248.03      2.37 o 
  -2   3  15      259.12      259.45      3.37 o 
  -1   3  15       30.04       25.91      0.69 o 
   0   3  15        7.79        5.13      0.30 o 
   1   3  15       29.77       25.64      0.62 o 
   2   3  15      259.45      257.87      2.87 o 
   3   3  15      273.25      245.72      1.94 o 
   4   3  15       36.93       39.65      0.96 o 
   5   3  15        5.97        5.81      0.47 o 
  -5   4  15       41.12       44.46      1.12 o 
  -4   4  15       23.86       22.11      0.94 o 
  -3   4  15       66.84       64.36      1.17 o 
  -2   4  15       26.31       24.02      0.92 o 
  -1   4  15       56.81       52.87      1.09 o 
   0   4  15       13.75       16.67      0.55 o 
   1   4  15       56.97       55.37      0.84 o 
   2   4  15       26.22       25.62      0.71 o 
   3   4  15       66.96       66.36      1.22 o 
   4   4  15       24.06       21.27      0.98 o 
   5   4  15       41.11       46.01      1.17 o 
  -5   5  15       25.03       29.80      0.84 o 
  -4   5  15       39.31       38.33      1.12 o 
  -3   5  15        3.12        3.19      0.47 o 
  -2   5  15       31.89       29.24      1.69 o 
  -1   5  15       31.18       30.75      0.92 o 
   0   5  15        2.26        4.01      0.56 o 
   1   5  15       31.24       29.78      0.62 o 
   2   5  15       31.77       30.71      1.22 o 
   3   5  15        3.21        3.15      0.31 o 
   4   5  15       39.39       39.78      1.31 o 
   5   5  15       25.20       30.36      0.89 o 
  -3   6  15       34.17       33.45      1.22 o 
  -1   6  15       20.38       19.97      0.68 o 
   0   6  15       31.45       30.62      0.86 o 
   1   6  15       20.42       19.75      0.52 o 
   2   6  15      127.44      115.52      1.31 o 
   3   6  15       34.24       32.72      0.84 o 
   4   6  15        8.03        7.31      0.56 o 
   5   6  15        9.74       10.45      0.52 o 
  -3   7  15        6.59        6.47      0.56 o 
  -1   7  15        7.35        5.31      0.38 o 
   0   7  15       48.44       48.54      1.41 o 
   1   7  15        7.45        5.37      0.27 o 
   2   7  15        9.85        9.65      0.41 o 
   3   7  15        6.58        6.04      0.56 o 
   4   7  15       10.56       11.39      0.66 o 
   5   7  15       16.42       17.90      0.56 o 
  -3   8  15       17.07       17.20      0.80 o 
  -1   8  15       63.80       60.72      1.69 o 
   0   8  15       16.53       13.82      0.84 o 
   1   8  15       64.13       60.25      0.94 o 
   2   8  15       15.57       18.07      0.80 o 
   3   8  15       17.02       15.88      0.80 o 
   4   8  15        3.75        5.01      0.42 o 
  -3   9  15        3.38        2.25      0.33 o 
  -1   9  15        3.40        3.70      0.52 o 
   0   9  15        1.48        1.59      0.42 o 
   1   9  15        3.38        3.53      0.47 o 
   2   9  15       41.61       39.10      0.86 o 
   3   9  15        3.45        1.92      0.33 o 
   4   9  15       15.16       18.79      0.66 o 
  -3  10  15       24.28       25.02      0.75 o 
  -1  10  15        4.29        5.25      0.52 o 
   0  10  15        7.13        9.46      0.70 o 
   1  10  15        4.25        5.15      0.35 o 
   2  10  15       19.39       19.22      0.58 o 
   3  10  15       24.27       19.86      5.29 o 
  -1  11  15        9.92        9.79      0.61 o 
   0  11  15        4.14        4.03      0.47 o 
   1  11  15        9.90        9.90      0.41 o 
   2  11  15        5.29        5.92      0.27 o 
   3  11  15        9.40        8.39      0.42 o 
   0  12  15        0.80        1.50      0.28 o 
   1  12  15       12.64       15.93      0.66 o 
   2  12  15        3.30        4.31      0.33 o 
   0   0  16     1427.13     1312.85      6.14 o 
   1   0  16        9.28        8.07      0.56 o 
   2   0  16       34.14       33.02      0.82 o 
   3   0  16      125.77      107.34      2.25 o 
   4   0  16       14.36       13.49      0.84 o 
   5   0  16        1.15        1.13      0.30 o 
  -5   1  16        9.19       11.81      0.45 o 
  -4   1  16       12.95       11.10      0.75 o 
  -3   1  16       49.32       45.91      1.12 o 
  -2   1  16      102.08      104.43      1.40 o 
  -1   1  16      143.38      143.52      1.61 o 
   0   1  16       57.43       55.97      1.01 o 
   1   1  16      143.64      144.04      3.56 o 
   2   1  16      102.14      101.74      1.80 o 
   3   1  16       49.45       45.04      1.03 o 
   4   1  16       12.76       12.46      0.80 o 
   5   1  16        9.24       11.57      0.61 o 
  -5   2  16        0.02        0.47      0.23 o 
  -4   2  16        3.46        3.23      0.47 o 
  -3   2  16       13.58       12.81      0.58 o 
  -2   2  16        5.86        5.93      0.46 o 
  -1   2  16       82.28       71.31      1.14 o 
   0   2  16        3.24        2.83      0.24 o 
   1   2  16       82.34       72.80      1.53 o 
   2   2  16        5.91        6.04      0.50 o 
   3   2  16       13.70       12.88      0.80 o 
   4   2  16        3.39        3.06      0.33 o 
   5   2  16        0.02        0.14      0.23 o 
  -5   3  16        6.01        6.89      0.47 o 
  -4   3  16        5.68        5.20      0.52 o 
  -3   3  16        0.39        0.92      0.25 o 
  -2   3  16       16.49       16.59      0.76 o 
  -1   3  16       51.91       45.44      0.93 o 
   0   3  16       13.54       15.14      0.50 o 
   1   3  16       51.97       46.19      0.72 o 
   2   3  16       16.63       17.47      0.72 o 
   3   3  16        0.37        0.56      0.22 o 
   4   3  16        5.63        5.29      0.52 o 
   5   3  16        6.06        6.89      0.47 o 
  -5   4  16        4.18        3.70      0.33 o 
  -4   4  16        1.22        1.97      0.37 o 
  -3   4  16       17.82       17.34      0.94 o 
  -2   4  16       24.82       20.33      1.03 o 
  -1   4  16       45.15       43.28      0.91 o 
   0   4  16        0.40        0.72      0.20 o 
   1   4  16       45.07       44.35      0.72 o 
   2   4  16       24.81       21.35      0.80 o 
   3   4  16       17.76       17.45      0.70 o 
   4   4  16        1.24        1.64      0.37 o 
   5   4  16        4.20        3.80      0.33 o 
  -3   5  16        4.01        3.28      0.47 o 
  -2   5  16      117.33      111.14      2.30 o 
  -1   5  16        1.65        1.42      0.26 o 
   0   5  16       13.70       13.63      0.52 o 
   1   5  16        1.68        1.45      0.20 o 
   2   5  16      117.37      112.77      1.61 o 
   3   5  16        3.99        3.77      0.33 o 
   4   5  16       56.23       53.65      1.41 o 
  -3   6  16       15.95       15.23      0.80 o 
  -1   6  16       49.54       40.38      0.96 o 
   0   6  16        0.00        4.31      3.21 o 
   1   6  16       49.36       41.77      0.79 o 
   2   6  16       32.24       31.50      0.68 o 
   3   6  16       15.91       16.93      0.59 o 
   4   6  16       18.59       20.52      0.84 o 
   5   6  16       30.24       28.67      0.70 o 
  -3   7  16       32.53       30.88      1.08 o 
  -1   7  16       30.66       26.14      1.12 o 
   0   7  16       24.63       23.04      0.74 o 
   1   7  16       30.62       26.87      0.68 o 
   2   7  16       43.16       40.41      0.64 o 
   3   7  16       32.44       31.02      1.08 o 
   4   7  16        1.56        1.78      0.28 o 
  -3   8  16       18.67       19.87      0.80 o 
  -1   8  16       50.80       47.79      1.45 o 
   0   8  16        1.25        2.39      0.47 o 
   1   8  16       50.90       49.60      0.99 o 
   2   8  16        7.66        8.55      0.43 o 
   3   8  16       18.51       19.91      0.84 o 
   4   8  16        7.90        8.20      0.47 o 
  -3   9  16        1.70        1.97      0.28 o 
  -1   9  16       33.46       34.06      1.22 o 
   0   9  16       51.19       48.21      1.45 o 
   1   9  16       33.32       35.03      0.81 o 
   2   9  16       37.67       40.02      0.81 o 
   3   9  16        1.70        2.30      0.33 o 
  -2  10  16        8.88        9.89      0.56 o 
  -1  10  16       36.41       39.36      1.17 o 
   0  10  16        1.71        1.78      0.37 o 
   1  10  16       36.31       38.86      1.22 o 
   2  10  16        8.94        9.33      0.38 o 
   3  10  16        4.44        7.03      0.42 o 
  -2  11  16       22.26       26.89      0.75 o 
   0  11  16        5.70        7.17      0.52 o 
   1  11  16        2.24        2.86      0.37 o 
   2  11  16       22.39       27.38      0.61 o 
   0  12  16        0.89        0.61      0.23 o 
   1  12  16        9.15       10.26      0.47 o 
   1   0  17      198.10      180.34      2.38 o 
   2   0  17       92.74       90.47      2.11 o 
   3   0  17       49.51       48.16      1.04 o 
   4   0  17       35.03       35.52      1.22 o 
   5   0  17        0.34        0.42      0.19 o 
  -5   1  17       14.95       16.96      0.66 o 
  -4   1  17       51.63       52.66      1.41 o 
  -3   1  17        3.80        4.59      0.36 o 
  -2   1  17       18.26       16.26      0.94 o 
  -1   1  17      176.44      166.88      1.75 o 
   0   1  17      130.32      121.04      1.41 o 
   1   1  17      176.30      167.05      3.70 o 
   3   1  17        3.86        4.69      0.52 o 
   4   1  17       51.68       50.27      1.45 o 
   5   1  17       14.87       17.71      0.66 o 
  -5   2  17       20.45       24.36      0.80 o 
  -4   2  17       10.65       11.53      0.70 o 
  -3   2  17       23.99       22.70      0.71 o 
  -2   2  17        7.67        9.04      0.70 o 
  -1   2  17        0.68        0.64      0.26 o 
   0   2  17      130.50      117.02      1.34 o 
   1   2  17        0.66        0.65      0.25 o 
   2   2  17        7.67        8.06      0.66 o 
   3   2  17       24.05       23.83      0.73 o 
   4   2  17       10.66       11.53      0.70 o 
   5   2  17       20.37       24.74      0.80 o 
  -5   3  17        9.34        9.04      0.47 o 
  -4   3  17       14.75       14.10      0.70 o 
  -3   3  17        9.01        9.78      0.48 o 
  -2   3  17       13.42       12.84      0.84 o 
  -1   3  17       41.65       40.08      0.98 o 
   0   3  17       25.07       23.37      0.67 o 
   1   3  17       41.35       40.58      0.77 o 
   2   3  17       13.44       12.10      0.55 o 
   3   3  17        9.06        9.00      0.46 o 
   4   3  17       14.93       13.40      0.75 o 
   5   3  17        9.38        9.46      0.47 o 
  -4   4  17        7.80        7.68      0.52 o 
  -3   4  17        4.04        4.22      0.52 o 
  -2   4  17       13.08       13.31      0.84 o 
  -1   4  17       92.36       82.26      1.37 o 
   0   4  17       87.97       91.26      1.46 o 
   1   4  17       92.72       82.21      1.10 o 
   2   4  17       12.96       13.18      0.58 o 
   3   4  17        4.06        4.34      0.35 o 
   4   4  17        7.89        7.59      0.56 o 
   5   4  17        9.07       10.92      0.47 o 
  -3   5  17       27.53       24.36      1.03 o 
  -2   5  17       20.19       18.88      0.98 o 
  -1   5  17       42.31       36.03      1.27 o 
   0   5  17      111.22       99.10      1.52 o 
   1   5  17       42.22       35.99      0.73 o 
   2   5  17       20.06       18.93      0.66 o 
   3   5  17       27.65       23.70      0.68 o 
   4   5  17       21.03       25.49      0.94 o 
  -3   6  17        7.56        5.58      0.52 o 
  -2   6  17        5.02        3.89      0.52 o 
  -1   6  17       47.59       47.65      1.41 o 
   0   6  17        6.74        4.77      0.38 o 
   1   6  17       47.62       48.59      0.83 o 
   2   6  17        4.95        3.37      0.31 o 
   3   6  17        7.50        6.12      0.35 o 
   4   6  17        3.50        4.54      0.42 o 
  -3   7  17       38.25       39.26      1.12 o 
  -2   7  17       14.12       10.03      0.70 o 
  -1   7  17       13.63       15.51      0.89 o 
   0   7  17      101.00      102.38      1.80 o 
   1   7  17       13.79       15.14      0.63 o 
   2   7  17       14.24       10.08      0.36 o 
   3   7  17       38.19       38.56      1.12 o 
   4   7  17        2.71        3.61      0.33 o 
  -3   8  17        2.41        3.65      0.37 o 
  -2   8  17       12.45       11.95      0.70 o 
  -1   8  17        5.49        8.01      0.66 o 
   0   8  17        9.07       10.07      0.70 o 
   1   8  17        5.47        5.86      0.56 o 
   2   8  17       12.60       11.65      0.45 o 
   3   8  17        2.40        3.23      0.37 o 
  -3   9  17        2.44        2.76      0.28 o 
  -2   9  17        6.92        7.03      0.52 o 
   0   9  17        8.48        9.37      0.66 o 
   1   9  17       16.94       17.24      0.80 o 
   2   9  17        6.97        7.29      0.33 o 
   3   9  17        2.43        3.37      0.33 o 
  -2  10  17        9.73       11.76      0.56 o 
   0  10  17        8.14       11.48      0.66 o 
   1  10  17        4.29        5.53      0.47 o 
   2  10  17        9.82       11.41      0.36 o 
  -1  11  17        8.87        9.93      0.52 o 
   0  11  17       10.19       11.34      0.56 o 
   1  11  17        8.96       10.31      0.52 o 
   0   0  18       26.91       25.68      1.08 o 
   1   0  18        3.20        3.75      0.35 o 
   2   0  18      208.18      193.04      3.00 o 
   3   0  18        5.03        3.94      0.47 o 
   4   0  18       24.38       22.49      0.94 o 
   5   0  18        8.96        7.73      0.42 o 
  -5   1  18       15.17       17.01      0.56 o 
  -3   1  18       55.08       48.73      1.41 o 
  -2   1  18        6.08        6.18      0.61 o 
  -1   1  18      205.39      199.09      2.53 o 
   0   1  18       71.42       74.26      2.08 o 
   1   1  18      205.12      200.72      3.14 o 
   2   1  18        6.06        6.23      0.61 o 
   3   1  18       54.98       51.21      1.41 o 
   4   1  18       12.74       13.73      0.70 o 
   5   1  18       15.13       17.57      0.56 o 
  -3   2  18        6.60        7.17      0.61 o 
  -2   2  18      126.17      128.10      2.48 o 
  -1   2  18       33.47       33.00      0.88 o 
   0   2  18       53.61       50.10      1.09 o 
   1   2  18       33.48       32.00      1.27 o 
   2   2  18      126.01      128.67      1.71 o 
   3   2  18        6.58        6.95      0.41 o 
   4   2  18       18.28       20.80      0.84 o 
  -3   3  18       40.14       44.00      1.31 o 
  -2   3  18       14.55       15.70      0.89 o 
  -1   3  18       64.98       63.73      1.21 o 
   0   3  18      243.82      231.88      2.30 o 
   1   3  18       64.82       63.16      1.73 o 
   2   3  18       14.61       15.16      0.60 o 
   3   3  18       40.29       43.33      0.93 o 
   4   3  18        3.39        3.75      0.42 o 
  -3   4  18        3.98        4.78      0.52 o 
  -2   4  18       53.12       50.51      1.55 o 
  -1   4  18       37.41       40.38      0.96 o 
   0   4  18       41.62       44.38      1.01 o 
   1   4  18       37.22       42.03      1.41 o 
   2   4  18       52.86       50.36      1.04 o 
   3   4  18        4.03        4.31      0.31 o 
   4   4  18        6.55        8.43      0.52 o 
  -3   5  18        1.97        2.34      0.37 o 
  -2   5  18        4.23        2.81      0.47 o 
  -1   5  18        6.10        5.49      0.39 o 
   0   5  18        4.94        6.65      0.43 o 
   1   5  18        6.19        5.58      0.40 o 
   2   5  18        4.15        3.51      0.31 o 
   3   5  18        1.97        1.68      0.22 o 
   4   5  18       10.35       12.46      0.56 o 
  -3   6  18        9.58       11.67      0.66 o 
  -2   6  18        0.92        0.84      0.37 o 
  -1   6  18       80.41       75.14      1.24 o 
   0   6  18        9.03       10.99      0.77 o 
   1   6  18       80.06       75.25      1.00 o 
   2   6  18        0.89        1.23      0.17 o 
   3   6  18        9.58       11.50      0.43 o 
   4   6  18       10.03       11.57      0.52 o 
  -3   7  18       13.88       12.18      0.61 o 
  -2   7  18        2.55        2.20      0.37 o 
  -1   7  18        4.13        5.11      0.52 o 
   0   7  18      165.08      161.62      1.79 o 
   1   7  18        4.14        4.61      0.56 o 
   2   7  18        2.53        2.34      0.33 o 
   3   7  18       13.69       12.04      0.56 o 
  -3   8  18        4.07        4.12      0.33 o 
  -2   8  18       10.78       11.53      0.66 o 
  -1   8  18        2.90        3.98      0.47 o 
   0   8  18        0.08        1.22      0.37 o 
   1   8  18        2.94        3.42      0.42 o 
   2   8  18       10.67       10.85      0.40 o 
   3   8  18        4.06        4.45      0.33 o 
  -2   9  18       36.94       39.87      1.03 o 
  -1   9  18       71.65       81.76      1.59 o 
   0   9  18        0.06        0.61      0.28 o 
   1   9  18       71.66       78.93      1.03 o 
   2   9  18       36.72       38.34      0.61 o 
  -1  10  18        1.80        2.53      0.33 o 
   0  10  18        9.14       10.35      0.52 o 
   1  10  18        1.79        2.26      0.49 o 
   1   0  19       22.40       21.62      0.68 o 
   2   0  19        3.71        2.58      0.42 o 
   3   0  19       39.31       35.19      1.12 o 
   4   0  19       45.10       47.32      1.17 o 
  -4   1  19       19.38       20.85      0.80 o 
  -3   1  19       32.76       32.05      1.08 o 
  -2   1  19        2.29        1.83      0.42 o 
  -1   1  19       21.75       19.85      0.68 o 
   0   1  19       41.96       36.76      0.91 o 
   1   1  19       21.72       20.07      0.68 o 
   2   1  19        2.25        2.22      0.28 o 
   3   1  19       32.71       31.42      0.76 o 
   4   1  19       19.26       21.41      0.80 o 
  -3   2  19        0.35        0.56      0.23 o 
  -2   2  19        0.36        0.61      0.33 o 
  -1   2  19       82.40       83.92      1.32 o 
   0   2  19       17.82       18.81      0.65 o 
   1   2  19       82.82       84.24      1.97 o 
   2   2  19        0.36        0.58      0.21 o 
   3   2  19        0.35        0.73      0.20 o 
   4   2  19        0.26        0.56      0.23 o 
  -2   3  19        6.23        8.06      0.66 o 
  -1   3  19        4.92        6.85      1.12 o 
   0   3  19      100.62       97.22      1.62 o 
   1   3  19        4.93        7.73      0.66 o 
   2   3  19        6.25        7.64      0.61 o 
   3   3  19        4.96        7.56      0.38 o 
   4   3  19        7.93        7.50      0.47 o 
  -3   4  19       27.08       30.88      1.03 o 
  -2   4  19        4.53        4.31      0.52 o 
  -1   4  19       11.09       12.74      0.53 o 
   0   4  19       68.54       74.69      1.24 o 
   1   4  19       11.14       13.07      0.80 o 
   2   4  19        4.62        4.32      0.31 o 
   3   4  19       27.02       31.41      0.69 o 
   4   4  19       19.90       22.86      0.70 o 
  -3   5  19       21.69       24.83      0.84 o 
  -2   5  19        6.23        5.06      0.52 o 
  -1   5  19        1.02        1.27      0.25 o 
   0   5  19        0.09        0.16      0.18 o 
   1   5  19        1.03        1.27      0.37 o 
   2   5  19        6.25        4.77      0.31 o 
   3   5  19       21.85       25.02      0.58 o 
   4   5  19        6.76        8.01      0.42 o 
  -3   6  19        4.95        6.51      0.47 o 
  -2   6  19       16.91       15.37      0.80 o 
  -1   6  19       64.92       64.42      1.59 o 
   0   6  19        8.19        9.66      0.46 o 
   1   6  19       64.65       64.61      1.55 o 
   2   6  19       16.95       15.01      0.59 o 
   3   6  19        4.90        6.51      0.42 o 
  -3   7  19        8.89        7.03      0.42 o 
  -2   7  19        0.02        0.14      0.23 o 
  -1   7  19       22.25       22.54      0.89 o 
   0   7  19      143.12      150.63      2.25 o 
   1   7  19       22.25       20.66      0.75 o 
   2   7  19        0.02        0.14      0.14 o 
   3   7  19        8.85        7.54      0.37 o 
  -2   8  19        3.62        3.84      0.37 o 
  -1   8  19        2.00        4.03      0.42 o 
   0   8  19       37.65       38.23      1.08 o 
   1   8  19        1.99        2.16      0.23 o 
  -2   9  19       10.56       11.67      0.47 o 
  -1   9  19       19.95       21.55      0.75 o 
   0   9  19        1.85        4.03      0.37 o 
   0   0  20      139.61      131.42      2.34 o 
   1   0  20        7.02        5.75      0.38 o 
   2   0  20        5.89        5.42      0.35 o 
   3   0  20       21.69       20.97      0.58 o 
   4   0  20        0.30        0.23      0.19 o 
  -4   1  20        7.97        8.15      0.42 o 
  -3   1  20       11.47       13.17      0.66 o 
  -2   1  20        1.48        1.64      0.37 o 
  -1   1  20       19.00       20.44      0.63 o 
   0   1  20       13.07       12.08      0.42 o 
   1   1  20       18.88       20.33      0.65 o 
   2   1  20        1.44        1.56      0.22 o 
   3   1  20       11.53       12.48      0.45 o 
   4   1  20        7.96        8.06      0.42 o 
  -4   2  20       14.36       17.71      0.61 o 
  -3   2  20       21.34       25.11      0.84 o 
  -1   2  20       12.21       12.59      0.51 o 
   0   2  20        0.04        0.00      0.17 o 
   1   2  20       12.21       12.23      0.49 o 
   2   2  20        8.00        9.27      0.43 o 
   3   2  20       21.28       25.52      0.61 o 
   4   2  20       14.29       17.66      0.61 o 
  -4   3  20        2.27        3.37      0.28 o 
  -3   3  20        0.21        0.66      0.23 o 
  -2   3  20       46.60       49.66      1.36 o 
  -1   3  20        7.27        7.60      0.39 o 
   0   3  20       55.15       57.78      1.04 o 
   1   3  20        7.22        7.40      0.61 o 
   2   3  20       46.49       49.90      0.94 o 
   3   3  20        0.21        0.71      0.17 o 
  -3   4  20        7.70        7.97      0.47 o 
  -2   4  20       20.25       21.55      0.89 o 
  -1   4  20       14.74       15.21      0.53 o 
   0   4  20       22.97       23.27      0.68 o 
   1   4  20       14.85       16.07      0.84 o 
   2   4  20       20.28       21.50      0.59 o 
   3   4  20        7.74        8.55      0.33 o 
  -3   5  20        3.40        3.84      0.33 o 
  -2   5  20       15.64       17.05      0.75 o 
  -1   5  20       23.78       25.36      0.64 o 
   0   5  20        2.09        1.98      0.33 o 
   1   5  20       23.85       25.96      0.98 o 
   2   5  20       15.59       16.80      0.84 o 
   3   5  20        3.37        3.94      0.33 o 
  -2   6  20       10.48       11.20      0.61 o 
  -1   6  20       11.56       13.73      0.70 o 
   0   6  20        0.22        0.39      0.18 o 
   1   6  20       11.60       14.43      0.70 o 
  -2   7  20        4.41        4.87      0.37 o 
  -1   7  20        0.25        0.28      0.28 o 
   0   7  20        0.31        0.56      0.23 o 
  -1   8  20        8.95       10.45      0.52 o 
   0   8  20        6.89        6.75      0.42 o 
   1   0  21        0.08        0.27      0.40 o 
   2   0  21        0.02        0.07      0.19 o 
   3   0  21       54.80       68.43      0.88 o 
  -3   1  21        3.76        4.57      0.25 o 
  -2   1  21       17.12       17.32      0.53 o 
  -1   1  21        1.94        1.51      0.21 o 
   0   1  21        5.88        6.48      0.38 o 
   1   1  21        1.92        1.61      0.52 o 
   2   1  21       17.09       18.10      0.53 o 
   3   1  21        3.80        4.57      0.25 o 
  -3   2  21       22.24       26.33      0.55 o 
  -2   2  21        3.11        3.94      0.42 o 
  -1   2  21        7.54        9.76      0.54 o 
   0   2  21        1.31        0.82      0.20 o 
   1   2  21        7.53       10.31      0.66 o 
   2   2  21        3.13        3.86      0.26 o 
   3   2  21       22.22       26.45      0.56 o 
  -3   3  21        9.54        9.09      0.31 o 
  -2   3  21       26.41       29.99      0.98 o 
  -1   3  21        2.59        2.83      0.25 o 
   0   3  21        8.51        8.94      0.41 o 
   1   3  21        2.57        2.90      0.37 o 
   2   3  21       26.57       29.34      1.34 o 
   3   3  21        9.60        9.55      0.31 o 
  -1   4  21       34.47       35.19      0.71 o 
   0   4  21        0.33        0.95      0.18 o 
   1   4  21       34.46       36.64      1.08 o 
   2   4  21        6.94        7.36      0.47 o 
  -2   5  21        1.70        1.92      0.28 o 
  -1   5  21       22.01       26.05      0.89 o 
   0   5  21       13.15       14.29      0.45 o 
   1   5  21       22.11       26.89      0.89 o 
   2   5  21        1.72        1.87      0.28 o 
  -2   6  21        9.91       11.29      0.52 o 
  -1   6  21       17.11       17.52      0.70 o 
   0   6  21        6.12        6.00      0.42 o 
  -1   7  21       12.44       14.95      0.56 o 
   0   7  21       35.17       41.89      0.89 o 
   0   0  22        0.02       -0.05      0.19 o 
   1   0  22       31.11       37.11      1.08 o 
   2   0  22        0.32        1.87      0.28 o 
  -2   1  22       30.40       31.67      0.89 o 
  -1   1  22        0.93        1.03      0.28 o 
   0   1  22       37.05       41.79      0.80 o 
   1   1  22        0.93        1.03      0.28 o 
   2   1  22       30.38       32.52      0.89 o 
  -2   2  22       15.40       18.09      0.70 o 
  -1   2  22       41.62       42.12      1.12 o 
   0   2  22        2.32        3.58      0.27 o 
   1   2  22       41.73       42.59      1.12 o 
   2   2  22       15.43       18.93      0.70 o 
  -2   3  22        1.31        0.70      0.23 o 
  -1   3  22        2.64        2.48      0.33 o 
   0   3  22       12.31       16.24      0.46 o 
   1   3  22        2.63        2.76      0.33 o 
   2   3  22        1.28        0.89      0.23 o 
  -2   4  22        0.02        0.61      0.19 o 
  -1   4  22        2.30        3.23      0.33 o 
   0   4  22        0.51        1.78      0.20 o 
   1   4  22        2.27        3.42      0.33 o 
   2   4  22        0.02        0.66      0.19 o 
  -1   5  22       12.92       17.80      0.66 o 
   0   5  22        0.94        2.06      0.23 o 
   1   0  23        3.81        3.89      0.33 o 
  -1   1  23        6.43        8.20      0.47 o 
   0   1  23        0.73        0.33      0.13 o 
   1   1  23        6.37        8.90      0.47 o 
  -1   2  23        5.26        6.04      0.37 o 
   0   2  23        1.56        2.18      0.17 o 
   1   2  23        5.24        6.23      0.37 o 
  -1   3  23        3.53        3.84      0.33 o 
   0   3  23        0.04        0.56      0.19 o 
   1   3  23        3.49        3.75      0.28 o 
                                                 
